# Supplementary material for: Change is never easy: Exploring the transition from undergraduate to dental student in a U.S.-based program
Source: PLoS One. 2025 Apr 15;20(4):e0321494. doi: 10.1371/journal.pone.0321494 (PMC11999116; doi:10.1371/journal.pone.0321494)
Supplement: S4 File — (XLSX) [file pone.0321494.s004.xlsx]

## Sheet: Likert D1
ID	prep	work	time	stress	supp	workund	undgpa	resund	age	barrons
589	3	4	3	4	3	1	2	1	4
247	1	3	2	3	3	1	3	1	2	5
290	2	4	3	4	3	1	2	0	1	2
257	2	4	2	4	3	1	3	1	3	2
253	3	3	3	3	1	1	3	1	1	2
124	3	3	3	4	2	1	3	1	1	2
349	2	4	3	4	3	1	3	1	1	2
588	2	4	3	3	3	1	3	1	1	1
419	2	4	4	4	4	1	3	1	2	4
132	2	4	2	4	3	1	2	1	1	3
370	3	3	4	4	3	1	3	1	1	2
260	2	4	3	3	4	1	3	0	3	3
332	2	4	3	2	2	1	3	1	1	2
460	2	4	4	4	3	1	3	0	1	2
490	3	3	3	3	4	1	3	1	1	1
472	2	4	4	3	4	0	3	1	1	2
182	3	3	2	2	3	1	3	1	1	2
397	3	4	3	3	3	1	3	1	1	2
382	2	4	3	4	3	1	3	1	2	3
453	2	4	3	2	4	1	3	0	3	3
331	3	4	4	3	4	1	2	1	3	2
326	3	4	3	4	3	1	3	1	1	2
559	2	3	4	3	3	1	2	1	1	1
416	3	4	3	3	2	1	3	1	2	3
435	2	4	3	4	4	1	3	0	2	2
110	2	4	3	3	4	1	3	1	1	2
555	2	4	4	4	4	1	2	1	1	2
235	2	4	4	3	4	1	1	1	2	3
533	2	4	3	3	3	1	2	1	2	2
390	2	4	3	4	4	1	2	0	1	1
297	2	4	4	2	3	1	2	1	1	2
106	3	4	2	3	4	1	2	1	2	2
479	3	3	2	3	4	1	2	1	1	3
319	3	3	4	2	3	1	3	1	1	5
480	2	4	3	4	4	1	3	1	1	2
420	2	4	4	4	3	1	3	1	1	2
200	3	3	3	3	4	1	2	1	2	3
501	2	3	3	4	2	1	3	1	1	2
542	3	4	3	3	3	1	3	1	1	1
585	2	4	3	4	2	0	3	0	1	2
384	3	4	3	3	3	1	3	1	2	1
592	3	3	3	2	3	1	3	1	2	2
567	2	4	3	3	2	1	3	1	1	4
417	2	2	4	4	2	1	3	1		3
126	3	2	4	4	4	0	3	1	3	2
363	2	3	3	3	3	1	3	1	1	4
244	2	4	3	4	1	1	3	1	1	2
495	2	4	3	4	3	1	3	1	2	3
444	2	4	3	3	3	1	3	0	1	2
574	2	3	3	3	1	1	2	1	3	2
245	3	4	2	3	2	1	3	1	1	2
364	3	4	3	2	4	1	2	1	1	2
293	2	4	4	3	3	1	2	0	1	3
433	2	4	4	3	3	1	3	0	1	2
248	3	3	4	3	4	1	3	1	3	2
252	2	4	4	4	2	1	3	1	1	1
102	3	3	3	3	2	1	3	0	1	2
339	2	4	4	4	4	1	2	1	2	2
296	3	4	2	3	3	1	2	1	1	3
100	3	4	4	4	3	1	3	0	1	2
143	3	4	3	2	4	1	3	1	1	2
537	3	4	4	3	3	1	3	1	1	2
190	3	4	4	4	2	1	3	1	1	2
526	3	4	2	4	3	1	3	1	1	2
560	3	3	2	3	3	1	3	1	2	5
534	2	4	3	4	3	1	3	0	1	2
201	2	4	4	4	3	1	3	0	1	3
360	2	4	3	3	3	1	3	1	4	1
254	1	4	3	4	2	1	3	1	1
432	3	4	3	4	4	1	3	0	1	3
540	2	4	3	3	4	1	3	0	2	1
173	3	4	4	3	4	1	3	1	1	2
541	2	4	3	3	4	1	2	1	1	3
271	3	4	2	4	4	1	3	1	1	1
387	2	4	3	4	4	1	2	1	1	1
324	2	4	4	4	3	1	3	1	2	3
556	2	4	4	3	3	0	3	1	4
185	2	4	2	3	4	1	2	1	1	2

## Sheet: Likert D2
ID	prep	work	time	stress	supp	workdent	workund	undgpa	dentgpa	resdent	resund	age	barrons
516	2	4	2	3	3	0	1	3	3	1	1	2	2
337	2	2	2	2		0	1	3	3	0	1	1	2
396	3	3	3	4	2	0	1	3	3	0	1	1	2
187	2	4	4	2	4	0	1	3	3	0	1	2	4
377	2	4	1	4	0	0	1	3	1	0	1	2	4
153	3	4	2	3	2	0	1	3	2	0	1	1	3
109	3	3	4	2	2	0	1		2	0	1	2	2
503	2	4	1	4	1	1	1	3	2	0	1	1	4
427	1	4	2	4	0	0	1	3		0	0	3	5
234	2	4	3	3	1	0	1	3	2	0	0	1	2
366	0	4	4	3	2	0	1		1	0	1	4
391	3	2	2	4	1	1	1	3	2	0	1	1	2
569	3	4	4	3	1	0	1	3	3	0	1	1	5
249	2	4	3	4	2	0	1	3	3	0	0	1	2
304	1	4	3	4	3	0	1	3	3	1	1	1	2
252	3	3	3	4	2	0	1	3	3	0	0	1	4
395	3	4	3	4	2	0	1	3	1	0	0	1	1
351	1	3	1	3	2	0	1	3	3	0	1	1	2
505	3	2	2	1	2	0	1	3	3	0	1	1	2
248	3	3	3	2	2	0	1	3	3	0	0	2	2
545	2	4	2	4	4	0	0	3	3	0	1	1	3
510	3	4	3	3	3	0	0	3	3	0	1	2
449		4	2	3	2	0	1	3	3	1	0	2	3
424	1	3	0	4	0	0	1	3	0	0	1	1	4
259	2	4	3	4	1	0	1		0	0	1	2	6
180	2	3	1	4	4	0	1	3	3	0	1	1	2
174	2	4	1	4	2	0	0	3	3	0	1	1	2
169	3	3	3	3	2	0	1	3	3	0	1	1	2
501	2	2	2	3	2	0	1	2	2	0	1	1	2
386	2	4	2	3	2	0	1	3	2	0	1	1	2
261	1	4	3	4	4	0	1	2	1	0	1	3	2
399	2	4	2	4	1	0	1	3	2	0	1	1	2
126	2	4	3	4	3	0	1	3	3	0	0	1	2
483	2	4	3	4	1	0	0	3	3	0	1	1	1
577	3	3	2	3	3	0	1	2	3	1	0	2	2
329	3	3	4	3	4	1	1	3	3	0	1	1	2
223	2	4	2	3	3	1	1	3	1	0	1	1	2
378	3	3	2	4		0	1	3	2	0	0	1	2
264	3	3	4	2	2	0	1	3	3	0	1	1	2
409	2	4	1	4	0	0	1	3	0	0	1	1	3
493	3	3	3	3	2	1	1	2	3	0	0	3	2
444	2	4	3	4	2	0	0	2	3	1	1	1	2
416	3	2	1	2	1	1	1	2	1	1	1	3	2
318	2	3	3	3	1	0	1	2	2	0	1	1	2
333	2	3	2	4	2	0	1	3	1	0	1	1	4
160	3	3	1	3	1	0	1	3	3	1	0	1	2
100	2	4	1	3	2	1	1	2	2	1	1	3	4
202	3	3	3	3	1	0	1	3	3	0	1	1	4
203	2	4	3	3	3	1	1	3	3	0	1	1	2
594	2	3	2	4	1	0	1	3	2	0	1	1	2
404	3	4	3	3	3	0	1	2	1	0	1	2	3
536	3	3	2	2	2	1	1	3	3	1	1	1	3
317	3	4	3	3	2	0	0	3	3	0	1	1	2
255	3	4	3	3	2	0	0	3	3	1	1	1	1
345	3	4	4	4	2	0	1	3	3	0	1	3	1
114	3	2	2	3	2	0	1	2	2	0	1	1	1
540	2	3	2	3	1	0	1	3	1	0	1	1	4
139	1	4	1	4	1	1	0	3	3	1	1	1	1
513	2	4	3	4	2	0	0	3	0	0	0	1	2
597	2	4	3	4	3	0	0	3	2	0	1	1	2
312	2	4	4	4	1	0	1	2	1	0	1	1	3
125	2	4	3	3	3		0	3	3	0	0	1	4
265	2	4	3	4	3	0	1	2	3	0	1	1	3
431	3	4	3	4	2	0	1	3	3	0	1	3	2
447	2	4	3	4	3	0	1	2	1	0	1	1	2
506	2	4	3	4	3	0	1	3	2	0	1	2	2
487	1	4	3	4	2	0	1	3	2	0	1	1	2
179	3	4	2	4	2	0	1	3	3	1	0	3	1
411	2	3	2	3	2	0	1	3	2	0	1	1	2
313	2	4	3	4	1	0	0	3	0	0	1	1	3
269	3	4	2	4	2	0	1	3	3	0	0	1	4
151	3	3	3	2	4	1	1	3	3	0	1	2	2
120	2	4	2	3	2	0	1	3	3	0	0	1	3
592	3	3	2	3	2	0	1	3	3	0	0	1	3
421	2	4	3	4	1	0	0	3	1	0	1	1	2
533	1	3	3	2	2	0	1	2		0	1	2	1

## Sheet: Likert D3
ID	prep	work	time	stress	supp	workdent	workund	undgpa	dentgpa	resdent	resund	age	barrons
324	2	4	3	4	1	1	1	2	3	0	0	1	2
531	3	4	3	4	1	0	1	2	2	0	1	1	2
195	2	4	4	4	2	0	1	2	2	0	1	2	2
135	0	4	4	4	4	0	1	3	2	0	1	1	2
118	2	4	3	4	3	1	1	3	3	1	1	1	2
428	2	2	1	3	0	0	1	2		0	1	3	2
320	3	3	2	2	2	1	0	3	3	1	1	1	1
415	2	4	2	4	2	0	1	3	3	0	1	1	3
515	3	3	2	3	1	1	0	3	3	1	1	1	1
455	2	4	2	4	2	1	1	3	3	0	1	1	4
498	2	4	3	3	2	0	0	3	3	0	1	1	3
442	2	4	3	3	2	0	0	2	2	0	1	1	2
232	2	4	2	4	2	0	1	2	2	0	0	1	2
369	2	3	2	3	2	0	1	2		0	1	3	2
276	3	3	3	3	2	1	1	3	3	0	1	1	2
367	1	3	1	4	2	1	1	1		0	1	1	3
176	2	4	3	4	2	1	1	3	2	0	1	1	2
375	2	4	3	3	1	1	1	1	1	0	0	2	3
360	2	4	1	4	2	0	1	3	3	0	0	2	1
298	3	3	4	3	1	0	1	2	3	0	0	2	2
292	2	4	1	4	4	0	1	3	1	0	0	3	3
511	1	4	3	4	2	1	1	3	1	0	1	1	2
355	2	4	3	4	4	0	0	2	2	0	0	1	2
389	3	4	2	3	2	0	1	3	1	0	0	2	4
470	2	4	2	3	2	0	1	3	3	0	0	1
503	1	4	3	4	2	0	0	2	3	0	0	1	2
159	2	3	3	3	2	0	1	3	3	1	0	2	2
399	3	3	2	4	1	0	1	3	2	0	0	1	2
596	3	4	2	3	2	0	1	3	3	0	0	1
234	3	4	4	4	2	0	1	3	1	0	1	1
322	0	4	4	0	4	0	1	2	2	0	0	1	1
194	3	4	2	4	1	0	1	3	3	0	0	1	3
155	3	4	2	4	2	0	1	3		0	1	1	1
492	3	0	4	0	4	0	1	3	3	0	1	0	4
408	3	3	3	3		0	0	3	3	0	0	1	2
595	2	4	3	4	1	0	0	2	1	0	0	1	3
316	2	4	3	4	2	0	1	2	3	0	0	1	3
260	2	2	1	2	1	0	1	2	2	0	1	3	2
371	2	3	2	2	2	0	1	2	2	0	0	1	2
435	3	4	2	2	2	1	0	2	1	0	0	1	1
315	3	4	4		1		1	2	3	1	1	0
502	3	4	2	4	1		1	3	2	0	1	1
216	2	3	1	3	1	0	1	3	3	0	0	1	1
467	3	0	1	3	0	0	1	2		0	1	1
570	2	4	4	3	2	0	1	3	1	0	1	1	2
166	2	4		4	2	0	0	3	1	0	0	1	1
123	2	4	3	4	2	0	1	3		0	0	2	4
151	3	4	2	4	2	0	1	3	3	0	1	1	1
180	3	4	1	4	2	0	1	3	2	0	1	1
397	3	4	1	4	1	0	1	3	1	0	1	2	3
185	2	3	1	2	3	0	0	3	3	0	0	1	2
421	2	4	4	4	3		0	3	2		1	1
476	3	3	1	4	1	0	1	3	3	0	0	1	2
239	3	4	3	3	0	0	1	3	3	1	1	1	2
434	3	4	3	3	3	0	1	3	3	1	0	2
598	3	3	4	1	1	1	1	3	3	0	1	1	1
519	2	4	3	3	3	0	1	3	1	0	1	2	2
412	1	4	2	4	2	0	0	3	3	0	1	1	2
297	2	4	4	2	4	0	1			0	0	2	2

## Sheet: Likert D4
ID	prep	work	time	stress	supp	workdent	workund	undgpa	dentgpa	resdent	resund	age	barrons
302	1	4	1	3	3	1	1	3	3	0	0	2	2
256	3	4	1	4	2	0	0	2	2	0	0	1	2
139	1	4	1	4		1	1	3	2	0	1	1	2
564	3	4	4	3	4	0	1	3	3	0	1	1	2
122	3	3	3	2	2	1	0	3	3	0	0	1	2
374	2	4	3	4	1	0	0	3	2	0	0	1	4
379	2	4	4	2	2	0	1	2	3	0	0	1	2
525	2	4	3	3	2	0	1	3	2	0	0	1	2
137	0	3	2	3	0	1	1	0	3	1	1	2
571	2	3	2	3	1	0	1	3	3	0	1	2
372	3	4	4	3	1	1	1	3	3	0	0	1	4
568	3	3	4	3	4	1	1	1	3	0	0	2	1
211	3	4	4	2	2	0	1	3	3	0	1	1	2
428	3	3	2	3	2	0	1	3	2	0	1	1	2
530	2	4	4	3	3	0	1	3	3	0	1	3	1
275	2	3	2	3	2	0	0	3	3	1	0	2	2
243	2	2	3	0	2	0	0	3	1	0	1	2	1
577	3	3	4	3	2	0	1	2	3	1	1	2	1
416	2	4	2	4	1	0	1	3	3	0	0	1	2
150	3	3	2	3	2	0	0	3	3	1	1	1	4
308	3	4	3	4	1	0	1		3	0	1	1
179	1	4	2	4	1	0	0	3	3	0	1	1	5
367	1	4	4	4	1	0	1	2	2	1	1	1	2
343	3	4	2	3	1	0	1	2	1	0	0	3	3
393	2	3	2	2	1	0	1	3	3	0	1	1	2
183	2	4	3	4	2	0	1	2	3	0	1	2	1
261	2	4	2	4	1	0	1	3	2	0	0	3	2
148	3	4	1	4	2	0	1	3	3	0	1	1	3
146	2	3	4	4	0	0	1			0	1	1	1
412	1	2	0	3	2	0	1	3	1	0	0	3	1
514	2	4	1	4	3	0	1	3	3	0	0	2	5
478	3	4	1	4	1	0	1	2	1	1	1	1	2
410	2	3	4	3	4	0	1	2	3	0	0	2	1
532	0	4	4	4	3	0	1	2	3	0	1	2	1
597	2	3	3	3	2	0	1	3	3	0	0	1	2
403	3	3	2	4	1	0	1	2	2	1	1	1	1
595	2	4	2	3	3		0			1	1	4
495	3	4	3	3	3	0	1	3	3	0	1	2	5
499	2	4	1	4	1	0	1	3		1	0	2
286	2	4	4	4	4	1	1	3	2	0	0	1	2
287	2	4	3	4	2	0	1	2	2	0	1	1	2
215	3	3	2	4	3	0	1	3	3	0	1	1	2
319	3	3	3	3	2	0	0	3	3	0	1	1
114	2	3	3	4	3	0	1	2	3	0	1	2	2
437	2	4	3	4	1	0	1	3	2	0	0	1	2
528	2	4	3	4	1	0	1	2	3	0	0	2	3
480	1	4	4	4	3	0	1	3	3	0	0	3	2
106	2	3	2	1	2	0	1	3	2	0	1	1	2
563	2	4	3	4	2	0	1	3	2	0	1	1	2
445	3	4	3	4	1	0	1	3		0	1	2
359	2	4	3	4	1	1	0	3	3	0	1	1	4
348	3	1	4	2	3	0	1	3	3	0	0	1	3
392	2	4	2	4	2	0	1	2	2	0	1	1	1
441	3	3	2	4	2	0	1	3	2	0	1	0

## Sheet: Dictionary
Variable	Questionnaire question	Corresponding questionnaire and number of question	Coding
prep	How would you rate your preparedness for dental school?	Appendix A-question 14; Appendix B-question 14	Very inadequate=0; Somewhat inadequate=1; Somewhat adequate=2; Very adequate=3
work	How do you expect the work load to be in dental school compared to undergraduate?/How would you rate the work load in dental school compared to undergraduate?	Appendix A-question 15; Appendix B-question 15	Much less=0; Less=1; About the same=2; More=3; Much more=4
time	How do you expect your time management ability to be in dental school compared to undergraduate?/How would you rate your ability to manage your time in dental school compared to undergraduate?	Appendix A-question 16; Appendix B-question 16	Much worse=0; Worse=1; About the same=2; Better=3; Much better=4
stress	How do you expect your stress level to be in dental school compared to undergraduate?/How would you rate your stress level in dental school compared to undergraduate?	Appendix A-question 17; Appendix B-question 17	Much worse=0; Worse=1; About the same=2; Better=3; Much better=4
supp	How do you expect the academic support system to be in dental school compared to undergraduate?/How would you rate the academic support system in dental school compared to undergraduate?	Appendix A-question 18; Appendix B-question 18	Much worse=0; Worse=1; About the same=2; Better=3; Much better=4
workdent	Have you had a job in the past year while in dental school?	Appendix A-N/A; Appendix B-question 21	no=0; yes=1
workund	Did you have work experience prior to dental school?	Appendix A-question 19; Appendix B-question 19	no=0; yes=1
undgpa	What was your overall undergraduate GPA?	Appendix A-question 1; Appendix B-question 9	2.75-3=0; 3-3.25=1; 3.25-3.5=2; 3.5-4=3
dentgpa	What is your current Dental School GPA?	Appendix A-question N/A; Appendix B-question 23	2.75-3=0; 3-3.25=1; 3.25-3.5=2; 3.5-4=3
resdent	Have you been involved in a research experience in the past year while in dental school?	Appendix A-question N/A; Appendix B-question 22	no=0; yes=1
resund	Did you have research experience prior to dental school?	Appendix A-question 20; Appendix B-question 20	no=0; yes=1
age	At what age did you start Pitt Dental school?	Appendix A-question 13; Appendix B-question 13	<21=0; 21-23=1; 24-26=2; 27-30=3; >30=4
barrons	Which college did you attend for your undergraduate degree?	Appendix A-question 3; Appendix B-question 1	Most competitive=1; Highly Competitive=2; Very Competitive=3; Competitive=4; Less Competitve=5
IDs are randomly generated numbers
For "barrons", each college response was categorized according to Barron's Rankings, as per reference number 8.
