# Supplementary material for: Change is never easy: Exploring the transition from undergraduate to dental student in a U.S.-based program
Source: PLoS One. 2025 Apr 15;20(4):e0321494. doi: 10.1371/journal.pone.0321494 (PMC11999116; doi:10.1371/journal.pone.0321494)
Supplement: S5 File — (XLSX) [file pone.0321494.s005.xlsx]

## Sheet: Longitudinal
Study ID	prepD1	prepD2	prepD3	prepD4	workldD1	workldD2	workldD3	workldD4	timeD1	timeD2	timeD3	timeD4	stressD1	stressD2	stressD3	stressD4	suppD1	suppD2	suppD3	suppD4	work-undD1	work-undD2	work-undD3	work-undD4	res-undD1	res-undD2	res-undD3	res-undD4	GPA-undD1	GPA-undD2	GPA-undD3	GPA-undD4	age
1001	2	3	3	3	2	2	2	2	4	0	2	2	4	2	2	2	2	2	2	2	1	0	0	0	1	0	0	0	3			3
1002	2	3	3	3	4	4	4	4	3	3	3	3	3	3	3	2	4	3	2	3	1	0	1	0	0	0	0	0	3	3	3	3	3
1003	3	1	2	1	4	4	4	4	4	4	3	3	4	4	3	4	2	2	2	3	1	0	0	1	1	1	0	1	3	2	3	3	1
1004	2	2	2	2	4	3	3	3	4	3	4	4	3	3	3	3	4	3	3	3	1	0	0	0	1	0	1	1	1	3	3	3	2
1005	3	3	3	2	3	3	4	3	4	4	2	3	2	3	3	2	3	4	3	3	1	1	1	1	1	0	0	0	3	2	2	2	1
1006	2	1	1	1	4	4	4	4	3	3	2	2	3	4	4	4	3	3	2	2	1	0	0	0	0	0	0	0	3	0	1	1	1
1007	2	2	2	1	3	3	4	4	4	4	4	3	3	4	4	4	3	4	4	2	1	0	0	0	1	0	0	0	2	2	2	2	1
1008	3	3	3	3	3	4	3	3	2	2	2	3	3	3	3	3	4	3	3	3	1	0	1	0	1	0	0	0	2	3	3	2	1
1009	3	3	3	2	4	3	3	3	3	3	3	3	3	3	3	3	3	2	2	3	1	0	0	1	1	0	0	0	3	3	3	3	1
1010	3	2	2	1	3	4	3	4	3	3	3	3	3	4	4	4	2	2	4	3	1	0	1	0	0	0	0	0	3	3	3	3	1
1011	2	3	2	2	4	3	3	4	2	2	2	2	4	3	2	3	3	2	2	2	1	1	1	1	1	0	0	0	3	3	3	3	3
1012	2	1	2	2	4	4	4	4	3	3	1	1	4	4	4	4	3	3	2	3	1	0	0	0	1	0	1	1	3			3	2
1013	2		3	3	4		4	3	4		2	2	4		3	3	3		2	2	1	0	0	0	1	0	0	0	3	3	3	3	1
1014	2	3	3	3	4	4	4	4	3	2	1	1	4	4	4	4	1	1	1	1	1	0	0	0	1	0	0	0	3		2		1
1015	2	2	3	3	3	3	3	3	3	2	3	2	3	3	1	3	1	4	2	2	1	0	0	1	1	0	0	0	2	2	1	3	3
1016	3	3	3	3	4	3	3	2	2	2	2	3	3	3	3	1	3	2	2	2	1	1	1	0	1	0	0	0	2	2	3	1	1
1017	3	2	1	1	4	4	4	4	3	2	1	1	4	4	4	4	3	3	1	0	1	0	0	0	1	0	0	0	3	1	2	1	1
1018	2	3	3	2	4	4	3	4	3	4	2	3	4	4	2	4	4	4	3	3	1	1	0	1	0	0	0	0	3	2	3	3	2
1019	2	3	3	3	4	3	4	3	4	2	4	2	4	3	4	2	4	3	2	2	1	0	1	0	1	0	1	0	2	3	2	3	1
1020	2	2	2	2	4	4	1	4	4	4	3	3	4	4	3	3	4	3	3	4	1	0	0	0	1	0	0	0	2			1	2
1021	3	3	3	3	4	4	4	4	3	4	3	3	3	1	3	3	3	4	2	2	1	0	0	0	1	0	0	0	3	3	3	3	1
1022	2	2	3	3	4	4	3	3	3	2	1	2	3	3	3	3	2	2	2	2	1	1	0	0	1	0		0	3	3	2	2	1
1023	2	3	2	2	4	4	3	3	4	3	3	3	4	3	3	3	3	3	2	3	1	0	1	1	1	0	1	1	3	2	3	3	2
1024	3	2	2	2	4	4	4	4	4	4	4	3	3	4	4	4	3	2	3	3	1	0	0	1	1	0	0	0	3	0	1	1	1
1025	2	3	3	3	4	3	3	4	4	4	4	3	4	2	3	2	3	4	4	4	1	1	0	0	0	0	0	0	3	0	3	3	1
1026	3	2	2	2	4	4	4	4	4	4	1	4	4	4	4	4	3	3	2	2	1	0	0	0	0	0	0	0	3	3	3	3	1
1027	3	3	3	3	4	3	3	3	3	2	2	2	2	3	4	3	4	2	2	2	1	0	0	0	1	0	0	0	3	3	3	3	1
1028	3	3	3	2	3	4	4	4	3	3	4	4	4	4	4	4	2	1	3	2	1	0	1	1	1	0	0	0	3	3	3	3	1
1029	2	2	2	2	4	4	3	3	3	3	3	3	3	3	3	2	4	3	4	4	1	0	0	0	1	0	0	0	2	2	3	3	1
1030	2	2	2	2	4	4	4	4	3	2	2	3	3	4	4	3	4	4	3	4	1	0	0	0	0	0	0	0	3	3	3	3	2
1031	1	2	2	2	3	4	4	4	2	3	2	2	3	4	4	4	3	2	2	2	1	0	0	0	1	0	0	0	3	3	3	3	2
1032	2		2	2	4		4	4	4		2	0	4		4	4	4		2	3	1	0	0	0	1	0	1	1	3	1	2	1	2
1033	2	2	2	2	4	4	4	3	4	3	3	3	3	3	3	4	4	3	2	2	0	0	0	0	1	0	0	0	3	2	2	3	1
1034	2	1	3	2	4	4	4	4	3	3	3	3	4	4	4	3	3	3	4	4	1	0	0	0	1	0	0	0	3	3		3	1
1035	3	2	3	3	3	2	2	2	3	2	3	3	3	3	2	2	1	3	2	2	1	0		0	1	0	0	0	3	3	3	3	1
1036	2	2	1	1	4	4	4	4	3	3	4	4	3	4	4	4	4	2	3	2	1	0	1	1	1	0		0	3	2	3	3	1
1037	3	2	2	2	4	4	4	4	3	2	2	3	4	4	4	4	4	4	2	3	1	0	0	0	0	0	0	0	3	1	2	2	1
1038	2	2	2	2	3	4	4	4	3	3	3	4	3	4	1	3	3	3	3	3	1	0	0	0	1	0	0	0	3	3	3	3	1
1039	3	3	3	2	4	3		3	4	3	3	4	3	2	2	2	4	3	3	2	1	0	0	0	1	0	1	1	2	3	3	3	3
1040	2	3	3	3	4	3	4	4	3	3	2	3	3	3	4	4	3	2	0	1	1	1	0	0	1	1	0	0	3	3	3	3	4
1041	2	2	2	2	4	4	4	4	3	2	2	2	4	4	4	4	2	2	1	1	0	0	0	0	0	0	0	0	3	1	1	1	1
1042	3	2	2	2	4	4	4	4	4	4	3	3	3	3	4	4	4	3	4	2	1	0	0	1	1	0	0	0	3	2	3	3	1
1043	3	3	3	2	4	4	3	3	2	2	3	3	3	4	2	2	4	3	3	3	1	1	1	0	1	0	0	0	2	2	3	3	2
1044	3	2	2	2	4	4	4	4	2	2	2	2	3	4	4	4	2	2	2	2	1	0	0	0	1	0	1	0	3	2	2	2	1
1045	2	2	1	1	4	4	4	4	4	2	3	3	3	4	4	4	3	3	3	4	0	0	0	0	1	0	0	0	3	1	3	3	4
1046	2	1	2	2	4	4	4	4	2	4	3	3	3	4	4	4	4	4	2	3	1	0	0	0	1	1	1	0	2	3	2	1	1

## Sheet: Dictionary
Variable	Questionnaire question	Corresponding questionnaire and number of question	Coding
prep	How would you rate your preparedness for dental school?	Appendix A-question 14; Appendix C-question 4	Very inadequate=0; Somewhat inadequate=1; Somewhat adequate=2; Very adequate=3
workld	How do you expect the work load to be in dental school compared to undergraduate?/How would you rate the work load in dental school compared to undergraduate?	Appendix A-question 15; Appendix B-question 5	Much less=0; Less=1; About the same=2; More=3; Much more=4
time	How do you expect your time management ability to be in dental school compared to undergraduate?/How would you rate your ability to manage your time in dental school compared to undergraduate?	Appendix A-question 16; Appendix B-question 6	Much worse=0; Worse=1; About the same=2; Better=3; Much better=4
stress	How do you expect your stress level to be in dental school compared to undergraduate?/How would you rate your stress level in dental school compared to undergraduate?	Appendix A-question 17; Appendix B-question 7	Much worse=0; Worse=1; About the same=2; Better=3; Much better=4
supp	How do you expect the academic support system to be in dental school compared to undergraduate?/How would you rate the academic support system in dental school compared to undergraduate?	Appendix A-question 18; Appendix B-question 8	Much worse=0; Worse=1; About the same=2; Better=3; Much better=4
work-und	Did you have work experience prior to dental school?	Appendix A-question 19; Appendix B-N/A	no=0; yes=1
GPA-und	What was your overall undergraduate GPA?	Appendix A-question 1; Appendix B-N/A	2.75-3=0; 3-3.25=1; 3.25-3.5=2; 3.5-4=3
res-und	Did you have research experience prior to dental school?	Appendix A-question 20; Appendix B-N/A	no=0; yes=1
age	At what age did you start Pitt Dental school?	Appendix A-question 13; Appendix B-N/A	<21=0; 21-23=1; 24-26=2; 27-30=3; >30=4
For variables labled D1-D4, the number refers to year in dental school (e.g., D2 refers to year2).
