# Supplementary material for: Change is never easy: Exploring the transition from undergraduate to dental student in a U.S.-based program
Source: PLoS One. 2025 Apr 15;20(4):e0321494. doi: 10.1371/journal.pone.0321494 (PMC11999116; doi:10.1371/journal.pone.0321494)
Supplement: S6 File — (XLSX) [file pone.0321494.s006.xlsx]

## Sheet: Appendix A-question 7
What are the most important differences you expect to experience between your undergraduate classes and dental school classes?	Increased workload	Faster pace	Frequency of exams	Relevance to dentistry	More depth/more difficult	Time management/ more time consuming	Responsibility and professionalism	environment of learning	More/different type of studying	different type of exams	more memorization
I expect a much higher volume of material and a more aggressive examination schedule.	1		1
More detailed at a faster pace		1			1
The level of difficulty and amount of content.	1				1
Much more content per class and much more time in class overall.	1
I suspect there will not be much math involved in our classes and that memorization will be largely required to succeed.											1
I expect volume of workload and expected knowledge to be much higher in dental school. I also expect that each class is important to do well in and relevant to dentistry and our futures.	1			1	1		1
I expect that there will be a lot more complicated information in dental school lectures.					1
I expect the pace of the classroom to be much faster and the workload to be more rigorous.	1	1
Very steep increase in amount/difficulty of course work	1				1
Having all the same students for all classes. Material will be covered faster and more material covered in dental school. Classes will be longer (2 hours) in dental school.	1	1						1
The classes will be larger in size, at my undergrad there were no lecture halls and no classes with more than 40 students.								1
Much higher work load, perhaps a more strict focus on how we will apply the knowledge from the courses to our patients.	1			1
longer classes and longer days	1
More credits per semester, not alot of breaks, more tests, faster pace	1	1	1
The amount of material that must be memorized in a condensed period of time.											1
Amount of work, level of time management, importance of balance on physical and mental levels.	1					1
Course load, amount of information	1
I had an intense major at Pitt that I think will help me in Dental School. I expect the workload to be intense, but doable.					1
More challenging course load					1
Having to study consistently everyday to ensure I do not fall behind. In undergrad, I could study 1-2 days before exams and do well.						1			1
I expect a much heavier course load, more on campus hours	1
More intense studying hours, longer hours with lab work	1								1
Being in class all day 5 days a week	1
intensity of courses, amount of credits per term	1				1
More indepth of similar material with addition of dental related topics. Increased volume of material expected to know.	1			1	1
Being devoted to the topics I enjoy; small class size								1
Heavier workload, more relevent classes toward career choice, need to improve time management skills	1			1		1
I expect to be learning more information quickly. I also expect to be learning to apply the information to my future career.		1		1
Frequency of exams, course load, and time constraints	1		1			1
Smaller classes that are more specific to my interests in dentistry. Much more science based than my major.				1				1
Much more work and a "programmed Learning" approach to studying.	1								1
The greatest difference will be the amount of content and speed at which we need to retain this content.	1	1
Faster pace, more studying, more exams		1	1						1
Hands on activity perfecting a craft, taking classes that all work toward one, focused goal.				1
More difficult and in-depth classes. Additionally, I feel the classes will be faster pace and more interesting.		1			1
Much more time in class/lab, more studying outside of school, much more responsibility and professionalism.	1						1		1
Breadth of material and incorporation of clinical/human application; increased pace	1	1		1
The amount of information given out and the teaching style.	1
Smaller class sizes, much faster pace, much more preparation/studying required for success.		1						1	1
A much faster pace, brand new material		1
More work, studying, and professional atmosphere	1						1		1
I will be more engaged and excited about my dental school courses.				1
course load and expectations, scheduling	1
More focused on dental applications of science				1
More work, very fast pace	1	1
Being in class all day and learning how to work in clinics instead of just classes	1			1
I feel like the big difference will be in the number of courses per term. The courses may also be more challenging.	1				1
Heavy course load and work load outside the school and the inability to work while in school.	1					1
More focused learning, greater volume of information	1
I expect the dental courses to be more demanding, more competitive, and oriented toward my future.				1	1
I expect dental school classes to be much faster paced compared to undergrad classes. The number of classes will also be much higher in dental school.	1	1
I expect a lot more content in my dental classes (i.e. much heavier workload)	1
Much more intensive classes that require a lot of time and effort, but also paired with plenty of hands-on experience that you don't necessarily get in undergrad.				1	1	1
More information given now and at a quicker pace than I would see at undergrad. Basicly, a larger workload and a lot to remember.	1	1
Course work load, understanding the craftmanship behind dentistry to provide health care for the public. Take responsibility for my actions as a healthcare professional.	1			1			1
Work Load, time management, efficient study techniques, stress level	1					1		1	1
I expect the dental school class to be more intense and at a faster pace than the undergraduate courses.		1			1
More class time, much more material covered, longer exams, less sleep	1									1
A more rigorous, science heavy courseload, less time inbetween courses and exams, and less time to study.	1		1			1
I expect the course work to be more rigorous and my times needs to be alloted very wisely.					1	1
Length of time, difficulty level					1	1
A lot more material to study and learn. A lot more skills to learn.	1
A lot more studying, also more based on what I'm going to be doing and not humanities, theatre, etc.				1					1
More memorization and more volume of information, Taking more classes at the same time, Balancing classes with clinic.	1					1					1
I expect more clinical/medical focus in the basic sciences. I expect a lot more time in the lab (working on hand skills).	1			1
The amount of material to be learned before an exam and the number of exams per week.	1		1
Course load, time management	1					1
Greater time requirement due to both studying and time practicing in lab.						1
The amount of materials learned in one semester. I also expect the difference in depth of knowledge.	1				1
Course load, responsibility of knowing outside information (hidden curriculum), pace of the courses	1	1					1
Less free time, a lot more credits, lots of exams- more studying.	1		1			1			1
I expect dental school classes to be much faster paced and more intense in the amount of info we are expected to learn.		1			1
A lot more time in class, a lot more information at once, higher content load, more specific	1				1
Intensity of courses, amount of credits per term	1				1
The amount of time spent in the classroom and the hours of studying I will need to do.	1								1
The pure quality of information (it will be a lot more) It will be a lot more interesting.	1				1
More critical thinking and more independent study									1
Dental school will be a lot more vigorous, time-consuming, and intense. The classes are also a lot more field-specific, whereas undergraduate classes could vary in subject and field of study.				1	1	1
	50	17	7	17	22	15	5	6	12	1	3
Statistic	Value
Total Responses	78
	50	17	7	17	22	15	5	6	12	1	3
N=78	n	%
Increased workload	50	0.641026
More depth/more difficult	22	0.282051
Faster pace	17	0.217949
Relevance to dentistry	17	0.217949
Time management/ more time consuming	15	0.192308
More/different type of studying	12	0.153846
Frequency of exams	7	0.0897436
environment of learning	6	0.0769231
Responsibility and professionalism	5	0.0641026
more memorization	3	0.0384615
different type of exams	1	0.0128205

## Sheet: Appendix A-question 8
What are the most important differences you expect to experience between your undergraduate instructors and your dental school instructors?	Less access to faculty	More access to faculty	More personalized attention/more support	Less personalized attention/less support	Faculty demand more from students	Faculty are more knowledgeable/ experienced	Faster paced teaching/different teaching style	Professionalism	More passionate instructors	No difference
I think my dental school instructors will have more time constraints, may not be as accessible.	1
Busier, or maybe less available to students outside of the classroom	1
I expect they will be more strict and have higher standards for the students.					1
Their expectations for us? We will get to know them better than undergrad instructors because of 1-on-1 interactions in clinic and overall time spent in their class.		1	1		1
I expect them to be not quite as supportive most of my classes did not exceed 30 students.	1			1
I expect the instructors in dental school will have higher expectations of us.					1
The dental school instructors will be more experienced and teach at a faster pace.						1	1
I hope that dental school will be more accessible than those professors who taught in undergrad, specifically due to smaller class size.		1
NYU classes were mostly very large - looking forward to having approachable instructors with more individualized attention.		1	1
I am hoping that the dental school instructors will care more about the students' success than the undergrad ones did			1
My dental school instructors may be less open for extra help or extending office hours.	1
being easier to reach for help - guiding us more specifically in how to apply our knowledge to our profession		1	1
I expect more critisism in dental school and more guided instructions.			1		1
In undergrad, we had really small classes. At most there were 35 students in a lecture so the professors really knew us and really took interest in getting to known us really well.	1			1
My undergrad classes were very large and didn't have professors go out of their ways to make personal relationships. I expect a better relationship with my professors in dental school.		1	1
Closer with dental instructors, more readily available to contact		1	1
dental instructors will be more personable; care about student success			1
I feel that they will be more mentors than teachers.			1
More personalized instruction			1
Not sure yet. Maybe more supportive at dental school.			1
I expect that my instructors in D.S. will be more enthusiastic about the subject matter, and they will be more invested in us as students (will be with us 4 years not just 1 term).			1				1
More knowledgable in terms of dental science and the profession of dentistry						1
more knowledgeable in a specific area, dental instructors may go faster and expect more.					1	1	1
Dental School instructors that are actively researching their fields will be more well informed.						1
Specific knowledge in the dental profession and the ability to relate basic sciences to dentistry						1
The professors at UPSDM know that each student's goal is to become a dentist, so I hope that they will push us to be the best dentists.					1
They will know my name and be more invested in my success			1
I think that the instructors will be more involved with the students especially working in the clinic together.			1
More personal and invested in the students' success			1
I expect my dental instructors to be more invested in my success and to be more involved/hands-on.			1				1
A passion for helping us succeed instead of just teaching to a group			1
More demanding, but also more engaged.			1		1
More involved with the students than undergraduate			1
more individual guidance and teaching techniques with individual tips (more like a coach them a teacher)			1				1
A stronger personal relationship between students and dental school instructors.			1
I expect to have a much more personal relationship with dental school instructors compared to undergraduate, where I barely met any of my professors.			1
Undergrad intructors had 300+ students; I expect more individual attention and more responsibility on my part.		1	1		1
I expect to be much closer to my dental school instructors and share deeper thoughts about my career with them.			1					1
Due to the smaller class sizes, I feel I will be able to get to know my professors much easier.		1	1
Less time available outside of the classroom	1
Not Sure. Perhaps being treated as a young profesional rather than just a "student"								1
I hope my dental school instructors will truly want me to succeed.			1
more informed about certain subjects; more individual attention			1			1
more experience with dentistry						1
They have more busy scheudules than undergrad instructors, and they will teach faster.	1						1
Having smaller class size and the amount of exams may increase with these instructors, the instructors in dental school may expect more from me.		1			1		1
I expect dental school instructors to be more professional, but also (hopefully) more willing to get to know me.			1					1
Dental school instructors are expected to know us much better on a personal level and are understanding of this highly stressful time and environment.			1
I expect dental school instructors to have a more personal relationship with students and be more invested in students' schooling.			1
I expect my dental school instructors to be very helpful in this demanding education in both their courses and guidance with the dental profession.			1		1
I believe dental school instructors will still be approachable, but I will have to make the effort to talk to them.	1		1
I think that the dental instructors will be a lot more invested in the classes/students, unlike undergrad where most teachers were mostly focused on research.			1
I expect more opportunities to interact with my professors and learn from their experience as dentists.		1				1
Came from a University with small class sizes, so I hope instructors here have a similar availability/ willingness to help instead of they are up to lecture and that's it.										1
Expectation to have a lot of the fundamentals in science and to be more direct.					1
Dental school instructors may be more relatable and become lifelong mentors; more understandable			1
I expect to experience a better relationship with the instructors because of the smaller class size than there was in undergraduate classes.		1	1
I will probably develop a closer relationship with my dental school instructors as they will be mentoring and teaching me in clinic. Academic support system will be stronger.			1
Undergrad professors seemed more focused on their research than teaching and I get the impression that the professors at UPitt SDM are here to teach and enjoy their interaction with students.			1
I expect to have a closer relationship between myself and my professors here due to the fact they will be future colleagues.			1					1
My dental school instructors I expect to be more engaging and helpful.			1
There will be a lot more instructors and getting in contact and seeking personal help from each one will take a lot of work and attention.	1
Closer communication because 80 students v. 600 in classes		1
Less reminders about assignments/exams- more expectation to be on top of everything.					1
I expect my dental instructors to provide more education directly related to the specifics field of dentistry ( undergrad was more general).
My dental school instructors will not the amount of load of school work I have every year.
Availability
Not sure. Pharmacy was a health profession as well so I am familiar in the differences between this and regular undergrad.
In undergraduate, it was hard to communicate with professors due to a high volume of students. At dental school, I expect to be able to communicate with instructors more easily.		1
They will have a higher understanding of the work we have to complete in and outside of the classroom and what our future will require of us. They will hold us ore accountable, but will be more willing to assist us.		1			1	1
Hopefully a more personal relationship than undergrad because the class size is smaller.			1
I think dental school instructors will treat us more as adults and collegues. I expect that they will expect us to hold ourselves accountable for our actions.					1			1
More enthusiastic and detailed on the information that is beging instructed.							1		1
dental school instructors will be more accessible, dental school instructors will have more personalized experiences with their students.		1	1
I expect that the professors will be more understanding of the field we are going into as most or all have been/are dentists. I expect that the faculty will be more supportive.			1			1
I expect to have a closer relationship with my dental school instructors. My undergradute classes were very large so I did not meet many of my professors on a personal basis.		1	1
Give more analysis and reasons, not just facts							1
The dental school instructors (it sounds like) are a bit more invested in their students and each student succeeding. They may expect more too.			1		1
	9	16	44	2	15	10	9	5	1	1
Statistic	Value
Total Responses	78
N=78	n	%
More personalized attention/more support	44	0.564103
More access to faculty	16	0.205128
Faculty demand more from students	15	0.192308
Faculty are more knowledgeable/ experienced	10	0.128205
Less access to faculty	9	0.115385
Faster paced teaching/different teaching style	9	0.115385
Professionalism	5	0.0641026
Less personalized attention/less support	2	0.025641
More passionate instructors	1	0.0128205
No difference	1	0.0128205

## Sheet: Appendix A-question 9
What are the most important differences you expect to experience between your undergraduate experiences and your dental school experiences that are not related to classes?	Professionalism/more dental related experiences	Closer with classmates	Less social time	Time management/less free time	Increased stress level/expectations	Develop interpersonal skills	Patient interaction	More studying	Independence
I will have to transition and grow into being a professional medical practicioner. Some personal and character growth/development will be involved.	1
A more cohesive student class and more involved with each other		1
I expect I will have less time available to do activities outside of school than in undergrad.				1
The opportunity to get to know classmates better.		1
I will have less free time and will have to budget my time better.				1
I feel like my relationships with my peers will be more important because they will be my colleagues in the future.	1
I believe I will not have as much free time in dental school as I did in undergraduate life.				1
I expect to foster a great relationship with all of my classmates and become very tight, something that was more challenging in the larger classes from undergrad.		1
Overall stress level increase, but will likely have more friends I am very close with		1			1
In undergrad I had a lot of free time. Classes were just a few hours a day so I had time to sleep, socialize and relax. I am worried I won't have enough time for those things in dental school.			1	1
Dental school experience will be more professional and more likely to be based on networking.	1
Becoming better at interacting with people (which leads to better patient interactions)						1	1
Not living in a central location with all my classmates
Living far away from home									1
I think it will be easier to focus because of the less out of class distractions.				1
More community outreach programs related to the medical and dental fields. More independent	1								1
My classmates and more professional manner.	1
I will have a lot less free time, but everyone will be in the same position.				1
less time to myself, more emphasis on school	1			1
I expect to be closer to my peers here than I was to my undergrad classmates.		1
Less sleep, more stress, more rewarding and tangible progress through the program	1			1	1
More intimate relationships with classmates		1
More of a feeling of family between classmates here		1
Being a more professional individual	1
Bonding as a class		1
Less time for extracurriculars in dental school due to more work in school.				1
development of professionalism	1
I expect the out of the class experience to be more studious, but also a lot of time spent with the dental class.		1						1
Less time to do other activities, get to know classmates better.		1		1
I expect to spend much more time studying with my peers than going out to dinner, shopping, ec. The time spent with my peers will be more academically driven.			1					1
More structured free time				1
I expect my classmates to be more more professionally driven.	1
Larger group of close peers due to smaller class size		1
"family" atmosphere with classmates		1
A variety of different activities and more mature experiences.	1
I expect to feel much more important and regarded as a professional as I'm in charge of some people's health.	1
Class collaberation and support		1
I hope to develop very close relationships with my classmates, and learn to live a balanced life between work, family, and friends. Get exposed to people with different backgrounds and personalities.		1		1		1
I don't expect to have as much time for my favorite activities/hobbies, but will still make time for these. I feel club involvement will be similar.				1
More health profession related experiences	1
N/A
I hope that my classmates will share my passion for learning; in undergrad many of my classmates were not very passionate about learning.	1
Balancing regular life/leisure time with school				1
more activities related to dentistry	1
Less sleep and free time				1
I think I will have less time in dental school and I will actually know everyone in my class.		1		1
I expect to have much less free time to spend on hobbies. Oh well				1
Social circles and friends may change and there will not be as much personal time.				1
I expect to know more classmates outside of school, more social interaction with more people.		1				1
I expect the student body, particularly those in my own class, to be a tight-knit group, and a helpful resource as a support system.		1
I believe that I will have more available time since I am no longer committed to a team sport. That extracurricular will be replaced with other clubs/opportunities/leadership opportunities.
I believe that the class will become one giant friend group, unlike undergrad where you only talked to certain people		1
More community work and interaction with patients	1						1
I'm probably going to have a larger stress level here and also have to learn to balance living on my own (cooking, laundry, etc.) with school work .				1	1
Learn more in depth how to interact with patients in a professional manner, and how to carry myself out side of school.	1						1
Social activities to become more selective and reduced in number in dental school.			1
I expect to be closer with the other students in our class because of the smaller class sizes in dental school compared to undergrad.		1
I will develop a closer relationship with more students as I will be seeing the same students every day in class.		1
No swimming team expectations/hours at UPitt and more flexible weekends, riding the bus to school as opposed to biking, being far from home.									1
I expect to be even closer with my classmates and upperclassmen since we are all going to be seeing the same poeple everday.		1
I expect less free time during dental school, compared to undergrad.				1
Interaction with patients. Being a leader and gaining confidence in the work I do on others. Becoming a Professional and gaining the characteristics that make a great dentist.	1						1
Maturity, Rigor, even more lack of sleep, more wrinkles and aging, more independence, knowing how loans work.	1			1					1
Less free time/more challenging to plan schedule and studying, classmates with the same goals/amount of dedication.				1
I expect my experiences to prepare me more towards a specific career. I expect a more professional environment.	1
The dental related service learning that we will do during our 3rd and 4th years.	1
Time Management				1
see #8 (on hard copy): Not sure. Pharmacy was a health profession as well so I am familiar in the differences between this and regular undergrad.
I expect to get close to my classmates as I will be spending the most time with them for the next 4 years.		1
All of the faculty will be aware of the position we are in. A new separation of our personal life and professional life will be created, and needs to be contained. Much less free time.	1			1
I hope I really get to know all of my classmates and we work as a team to push each other to do our best		1
I expect dental school to help me mature as a person and as a professional. I think I hope I will build strong relationships that will help in my personal and professional life.	1	1
Constant reviewing of material, getting closer to faculty in general, not much free time.	1			1				1
more interactions among students (i.e. Pitt family)		1
I expect to have more challenging experiences and experiences that will better prepare me for the field of dentistry and working with others.	1				1
My dental school experiences will be rooted in self cultivation and helping others, while most of my undergraduate free time was spent hanging out with friends.	1		1
More community reach-out	1
It will be a big transition learning to balance and time manage studying and relationships (and outside school activities)				1
	27	25	4	26	4	3	4	3	4
Statistic	Value
Total Responses	78
N=78	n	%
Professionalism/more dental related experiences	27	0.346154
Time management/less free time	26	0.333333
Closer with classmates	25	0.320513
Less social time	4	0.0512821
Increased stress level/expectations	4	0.0512821
Patient interaction	4	0.0512821
Independence	4	0.0512821
Develop interpersonal skills	3	0.0384615
More studying	3	0.0384615
