# Supplementary material for: Change is never easy: Exploring the transition from undergraduate to dental student in a U.S.-based program
Source: PLoS One. 2025 Apr 15;20(4):e0321494. doi: 10.1371/journal.pone.0321494 (PMC11999116; doi:10.1371/journal.pone.0321494)
Supplement: S7 File — (XLSX) [file pone.0321494.s007.xlsx]

## Sheet: Appendix B-question 6
What are the most important differences you have experienced between your undergraduate classes and dental school classes?	Increased workload	Faster pace	Frequency of exams	Relevance to dentistry	More depth/more difficult	Less depth/less difficult	Time management/ more time consuming	Responsibility and professionalism	environment of learning	More/different type of studying	different type of exams	more memorization	About the same	Criticism of courses
The volume of classes and tests in dental school is so much greater than undergrad.	1		1
Anatomy and Physiology
A more packed academic schedule (more classes with more demanding non-stop schedule)	1
Dental school classes are more "memorization" multiple choice tests, in undergraduate most of mine were "understanding" essay exams - Big adjustment											1	1
The faculty for most academic (not clinical) courses were awful at conveying relevant information, clear expectations, and creating useful assessments of progress.														1
N/A
More coursework/material (but not quite as in depth as undergrad)	1					1
Faster pace and amount of material being tested on, not alot of quizzes to help review in basic science courses	1	1												1
The instructors are of less quality in dental school. Volume of material is overwhelming, not needed.	1
Dental school professors are much more hands-off. We are expected to do most of our learning on our own, out of a book, outside of the class time. There is much less support for the students so far as the actual classes go. Courses are less organized.								1						1
Lots of memorization. Less homework and more exams			1									1
Undergraduate classes were taught to make students learn and understand the material rather then memorizing and forgetting.										1		1
Dental School- The pace is much faster; The material isn't harder, you just get more much faster		1
The increase in amount of classes required at one time has been a big difference. Also adjusting to an increase in lab work.	1
None of the classes in dental school felt as if to guide the students through the "transition." In the 1st year, it feels as if things are just thrown at you and it's your responsibility to pick up as much of it.								1						1
In dental school there is way less instructions and you are expected to learn on the spot or from upperclassmen. In undergrad you're walked through everything step by step (including things that are review insome cases).								1						1
They're about the same.													1
Dental School classes more more quickly through material		1
Amount of time spent in lecture. Disrespect between students and faculity. Clear and organized courwork in undergrad.	1													1
Dental School classes are all about biology, no diversities.
Everyone is hardcore about exams. Everyone care about the grades heavily. Everyone is organized.								1
The volume of material	1
Transition into lab work/mechanical things. It was overwhelming to receive a huge locker with a bunch of mechanical equipment and instruments.									1
More people in dental school classes so its harder to recieve help. The classes are mostly learn on your own which undergrad I would just pick everything up from lectures.								1	1
Amount of hours in lecture. It's astounding.	1
There is much more material to learn with much less free time available to learn.	1						1
Finding the time to dedicate between academic classes and clinical classes is challenging.							1
the course load is a little worse in dental school but I'm not complaining. The quality of basic science instructors was also a little better as an undergrad.	1
More intense lab work					1
the amount of work/courseload/15-18 credits in undergrad then coming taking 30 credits plus lab work.	1
My undergraduate exams had less multiple choice examinations											1
Grades are usually based solely on exams. Faster Pace.		1
More exams per week. A lot of the dental school classes are more hands-on (Lab)			1	1
Fast Pace, more material covered in less time but less depth sometimes	1	1				1
More excited to learn about teeth and sciences related to the field.				1
The quantity of classes and time put into lab/preclinical work.	1						1
Volume!	1
Much larger workload, much less out of class time to complete it and prepare.	1						1
I thought that individually my science classes in undergrad were more difficult in terms of the material. The biggest difference is the volume of classes in dental school. I dont feel that any one class is impossible but having twice the amount of classes is what makes the difference.	1					1
Classes in dental school go at a much faster pace, and the professors (some of them) seem to not have a very good teaching background. Some are naturally good, but others are not. Because we have a lot of students, classes should be less interactive.		1												1
Heavier course load than undergraduate	1
There is a lot more information to know per exam. There is a lot more studying on your own (for example some professors expect you to read the book and know the information not presented in class)	1							1
Expectations on critical thinking. I feel like more of the dental school is spoon fed to us, and students get irritated when we are expected to learn on our own.										1				1
More directional and goal oriented; less guidance; much heavier weight on exams								1
Longer classes. Classes in undergrad professors went over major points in hour long classes and students studied the rest by themselves.	1
Most undergraduate classes were more organzied and what was expected of us was very clear. (Due dates for things were better) Exams are a killer first year.														1
Increase in number of courses per semester.	1
Nothing super different. Things move faster. You need to know a lot of information and apply it. Nothing I didn't expect.	1	1											1
Many more classes and credits per semester. Also, I was used to big lecture halls in undergrad.	1								1
A lot more memorizing and a lot more classes to juggle at once. Also, a whole day of being at the school (7am-7pm) and very little vacation time.	1						1					1
Same classmates in every class, longer hours, more classes	1								1
Undergraduate=harder and more expectations to understand material Dental school=memorization, forget it.										1		1
Much higher volume of material in dental school. More hand skills and organizational skills needed for labs and clinical classes.	1			1
Dental school is a lot less detailed but there is just a lot more work.	1					1
The amount of material in higher in dental school and you are expected to actually learn much more. Also fewer writing assignments in dental school and more class time.	1				1		1				1
The environment here is more intense.					1
Need to know more in less time, all classes are intensive not just 3 or 4	1	1			1
We are much more on our own. Higher expectations.								1
Much more independent learning expected in dental school classes.								1
Dental school classes are much more fast pace, with a lot more material and require more study hours outside the classroom.	1	1								1
Work Load has increased extremely	1
More work load, Greater need for organization	1						1
Pace of classes A lot more hands-on in dental school same classmates		1		1					1
Dental school's curriculum is much denser, limited time to complete 10x more of studying and labwork.	1						1			1
I feel that undergrad was very organized. Dental school is about the exact opposite. No one has any idea whats going on...ever.														1
Dental school classes are more intense, more applicable to my interests, smaller class size than some undergrad clases.				1	1				1
Work Load; classes do not teach anything in D.S., mostly learn material by myself.	1							1
Difficult subject					1
You have to be able to teach yourself in dental school.								1
The work load is a lot more intense, and I have to do a lot of outside reading compared to undergrad to prepare for exams.					1					1
Anatomy! should be preq. to get in! Anatomy is dental school is not that important; however, could get rid of dissecting. Anatomy should be a prerequisite because would help with the anatomy we take here.														1
Undergraduate classes tended to be more organized. Often, instructors in dental school distribute information in emails, multiple courseweb folders, syllabus, handouts, etc.														1
More content on each exam in dental school; more content in shorter period of time	1						1
Bigger work load in DS	1
More information in shorter amount of time.	1	1
Workload, depth of explanations	1				1
	38	11	3	5	8	4	9	11	6	6	3	5	2	12
Statistic	Value
Total Responses	76
N=76	n	%
Increased workload	38	0.5
*NEW: Criticism of courses	12	0.157895
Faster pace	11	0.144737
Responsibility and professionalism	11	0.144737
Time management/ more time consuming	9	0.118421
More depth/more difficult	8	0.105263
environment of learning	6	0.0789474
More/different type of studying	6	0.0789474
Relevance to dentistry	5	0.0657895
more memorization	5	0.0657895
Less depth/less difficult	4	0.0526316
Frequency of exams	3	0.0394737
different type of exams	3	0.0394737
About the same	2	0.0263158

## Sheet: Appendix B-question 7
What are the most important differences you have experienced between your undergraduate instructors and your dental school instructors?	Less access to faculty	More access to faculty	More personalized attention/more support	Less personalized attention/less support	Faculty demand more from students	Faculty are more knowledgeable/ experienced	Faster paced teaching/different teaching style	Professionalism	More passionate instructors	No Difference	Poor teaching experience	Too much variation
Not many. Some instructors are passionate, most are boring.									1
N/A
Both seemed to be able to take the time to help individually (small undergrad)										1
Dental school instructors seem to be more hands on and knowledgable about their particular subject			1			1
See Above: The faculty for most academic (not clinical) courses were awful at conveying relevant information, clear expectations, and creating useful assessments of progress.											1
My instructors were teachers not researchers in undergrad and it often shows, regarding basic science courses.											1
Some dental school instructors want you to think they don't care about your success (when in fact almost all do)
The dont know my name now [note: maybe check school size]				1
The instructors are of less availability in dental school, less regard for if students are learning, lack of feedback. The instructors are of less quality in dental school	1			1							1
Dental school instructors are (usually) less comprehensive in lecture and expect us to teach ourselves before attending lecture rather than teaching us and having us review at home.							1
More details were presented. More explanations. The course speed was very fast, specially the first semester. It was a review. Since I did not have those courses in my undergraduate study. It was very hard for me to learn everthing in a short period of time.							1
Undergraduate instructors tell it like it is. Expect assisgnments to be due and stick to the deadline. Instructors in undergrad pushed every student beyond their comfort zone/to do better.					1
Dental- Less focus on the subject as a whole; experience and more emphasis on striaght memorization							1
The dental school clinical instructors are very interactive and helpful with individualized lab questions. They provide more feed back than undergraduate instructors.			1
It's nice to see that all the instructors here know what exams we have coming up. Some are very intent on helping us out when we actively ask for it which allow for personal interaction.			1
In undergrad we only had about 20 students in each class so I knew all my teachers very well. In a group of 80 it is harder for me to connect with professors in lecture classes. Labs are easier to get to know bench instructors.	1		1
In undergraduate classes, the classes were more engaging and you really needed to atend to get the full effect. I seldom feel that way here, although I still attend class.							1
Dental school instructors were more willing to give their time to help us outside of the class.			1
Complete disorganization- no consistency in the learning environment. Makes it difficult to know what is expected for examinations. Guest lecture, recordings, and provided noted. [Note: previous Q]											1
Dental school instructors are very dry, most of them.
Dental instructors are closer to us. They are also more clinical based.			1			1
Instructors are a lot more friendlier here, know you by your first name.			1
The dental school professors are more detailed oriented with questions.					1
Especially in year 1, the instructors mostly read off the powerpoints.											1
In undergrad, the professor teaching a class was the expert in the topic. Here, while they are expert researchers, the instruction side is lacking. Keep researchers out of the instructor roles.											1
My dental school instructors are much more available for help than were my undergraduate school.		1
Dental school instructors are passionate about teaching in the classroom whereas I felt that my undergraduate instructors were more focused on research.									1
Some of the dental school basic science instructors dont seem to connect information with application, or they spend too much time on the topics they research.											1
Student to faculty ratios in labs were better in undergrad	1
Dental school they give you ppt and recorded lectures.							1
Exam questions focused on finer details and sometimes more obscure topics.					1
I felt s though the undergrad professors were more approachable and more thorough with explanations.	1			1
Denal school instructors are more helpful/approachable.			1
More dry in professional school- maybe because there are so many things to cover
Better relationships in dental school, more applicable to the end career goal			1
Dental instructors have less time to cover more material.							1
More personal interactions. I went from having classes of 700+ to 1 bench instructor per 12 students. I feel like the dental instructors really care about our success.		1	1
Instructors are generally great. They are highly competent dentists; however, sometimes this is difficult to portray because they are not knowledgeable in teaching skils and techniques to help us learn.						1					1
I feel like my instructors are fairly similar to undergrad. My classes now are a lot smaller so I actually know my professors better. For the most part they are very accessible but there are some that are difficult to get in touch with or seem to not care as much has others.		1		1						1
Instructors in undergrad were more approachable, very willing to help students at anytime. Instructors in dental school are not very clear at times and they assume we know more than we do. the professors (some of them) seem to not have a very good teaching background. Some are naturally good, but others are not. Because we have a lot of students, classes should be less interactive.	1			1			1				1	1
Undergraduate had quality instructors across the board but Pitt has had some that are very much lacking in their teaching ability. Researchers do not seem to make good instructors.											1
Some of the instructors are researchers like I had in undergrad but some dental school instructors practice in the field in addition to teaching so there's more of a personal teaching aspect. Professors will tell us baout their experience in dentistry.						1
N/A
no office hours (or difficult office hours)	1
Undergrad instructors were more accessible any time during the day and via email. Dental school instructors give good constructive criticism that help mold us into competent dental students and dentists.	1		1
Most of my undergrad instructors were very helpful with questions and homework.				1
Many clinical instructors are poor lecturers											1
More instructors here are not actually teachers, just researchers or clincians that are thrown into a class to teach (and aren't super qualified)											1
My dental instructors overall seem to care more.			1
Dental school instructors vary too much. Some aren't nice, some dont explain things well, some grade much harder, some grade too easy. The level of education is inconsistent and dependent on how much your instructor cares.											1	1
Dental school instructors want you to succeed, undergraduate instructors want to weed students out.			1
Undergraduate Instructors= higher expectations for us.
Dental school instructors baby us less and expect more out of us.					1
Undergraduate instructors taught things well. Really explained concepts. Dental school instructors do not really explain things well at all. Really disappointing.											1
To be honest, undergrad was 6 years ago, and I cannot really remember what the teaching was like.
The relationship with the professors here is closer.			1
Easier to talk with undergrad professors (always more opportunities)	1
Leave more up to the students. Available if needed, but effort is mostly by student
Dental school instructors have extremely higher standards on how much information we are able to absorb.					1
Dental school instructors are more involved with student progress.			1
N/A
Most dental school instructors are more interested in helping in an individual or one-on-one style			1
Not much										1
Samller class size in dental school-instructors easier to approach. Most of the instructors here in the dental school actually want to be here and care about students.		1	1
Some of the professors here are great (aka dental related ones), but the majority of the general science professors are horrible.												1
Instructors here seem more focused on helping you and teaching you things specific to our career. Makes sense since everyone is doing some thing unlike undergrad.			1
D.S. instructors are (for the most part) more helpful with lab related work.			1
Difficult to make a statement because instructors teach differently							1					1
My instructors in college were much more passionate about teaching and helping students.											1
My undergrad instructors were more effective at presenting the material in an easily understood way and it was never unclear what information was important for exams.											1
N/A
N/A
N/A
Same										1
Some of the professors do not give powerpoints in dental school.							1
More interactions at dental school level if you put in the time and effort		1
	8	5	19	6	5	4	9	0	2	4	16	4
Statistic	Value
Total Responses	76
N=76	n	%
More personalized attention/more support	19	0.25
Poor teaching experience	16	0.210526
Faster paced teaching/different teaching style	9	0.118421
Less access to faculty	8	0.105263
Less personalized attention/less support	6	0.0789474
More access to faculty	5	0.0657895
Faculty demand more from students	5	0.0657895
Faculty are more knowledgeable/ experienced	4	0.0526316
No Difference	4	0.0526316
Too much variation	4	0.0526316
More passionate instructors	2	0.0263158
Professionalism	0	0

## Sheet: Appendix B-question 8
What are the most important differences you have had between your undergraduate experiences and your dental school experiences that are not related to classes?	Professionalism/more dental related experiences	Closer with classmates	Less social time	Time management/less free time	Increased stress level/expectations	Develop interpersonal skills	Patient interaction	More studying	Independence	About the same	Overall Undergrad better	Overall dental school is better
N/A
N/A
Dental school experience-much more tired at the end of the day, before studying					1
Dental school was overwhelming at first because of the sheer volume of information, but I also felt like I had more time for focus on school because I no longer had to work a job.					1
The amount of time spent is the most important difference with much more time spent in Dental School. Additionally, the disorganization of the program as a whole is terrible.				1
There were a lot more non-school related clubs. There are pretty much no non-dental clubs.
Fewer students with more diverse backgrounds; Less time to spend on hobbies				1
I spend a lot of time with the same people now. It's okay though, and I'm here a lot more obviously		1
fewer times/opportunities to actually have experiences in dental school.				1
More work in general, but not overwhelming								1
I was single when I was in undergraduate and graduate school. Now I am married and have a daughter. It is more complicated.									1
Quality of education/standards of the students-better in undergraduate classes
Dental School- Less opportunity to explore other disiplines as well as less time to take leadership roles				1
The change from a rural campus to urban environment has been a big change.
Seeing the same people, every single day of the week for at least 2 years can have an interesting effect.		1
I grew up in Kutztown and then went to school there so the biggest difference is not being at home around all my family. I love Pittsburgh though so it made that transition easier.									1
More friends		1
Dental school is a lot more time-consuming; we are in school all day which is stressful				1
The level of unnecessary anxiety is abundant in dental school, overall lack of maturity and professionalism. Disrespect towards instructors, foul language, "I don't care mentality", wearing has in lecture.					1
Food is not good.
I get to know everyone in class.		1
N/A
Most weeks I feel like I only have one night (Fri or Sat) to relax. The rest of the time is school work.				1
I was extremely involved in undergrad clubs (community service, student life) I easily made a lot of different connections and friends. Here, I dont have really anything like that.			1
Time time time				1
Free time is much more appreciated in dental school than undergraduate school.				1
Time and lack of it. Class time takes up alot of my personal time. Inability to maintain working out, family life, and personal time.				1
N/A
More of a community within dental school		1
Social Life. I'm back in high school the "click" etc. But I'm used to it and expected this would happen when you "lock 80 people in the same room for 40 hours"		1	1
I am not sure.
Little time for social/extra-curricular activities in dental school			1	1
N/A
People are more stressed out but more driven.					1
Better friendships in dental school because we understand each others school stress		1
I had a lot more free time in under-grad, but that is to be expected.				1
The amount of "out-of-class" lab work we are responsible for in sim clinic/wet lab. A lot of trial and error								1
The dental school administration provides us with much less information which is very stressful for a new student. To the point where I have to depend on hear say to know what to do.					1
I think dental school has been the hardest thing I've done but also the most fun. Dental school feels more like high school, which is good but bad at the same time.					1
Dental school requires more outside of class work and expectations are higher. We spend time in school all day but still have to learn a lot outside of school.					1			1
In dental school you notice significantly more people who seem to have no social life outside of the classroom and the library.			1
There is litte time to relax and do what you enjoy in dental school because the schedule is so hectic an demanding.				1
I used to study with classmates outside of class, not its mostly a solitary activity.
classmates have similar goals; extracurriculars given a lot less time	1			1
N/A
Atmosphere in undergrad was better. Everyone was life family, I dont feel as close to faculty in dental school.											1
Work, Marriage, children
Not really involved in the University community. This university is a lot bigger and is a city school.
The smaller classrooms and class size in dental school aids in my learning.
Vacation time. No spring break and essentially no summer. The interesting behavior of some classmates in regards to competitivesness and lack of diversity acceptance and knowledge.				1
A lot closer to classmates.		1
More comrodene in dental school		1
Less free time in dental school, smaller community (which has pros and cons), smaller social circle (so far at least).		1		1
More time in undergrad to do what I wanted.				1
More class time, WAY more studying, expectations are higher.				1	1			1
Spending everyday with the same group of people.		1
N/A
Out of the school activities through SCOPE	1
Dental school requires a lot more sacrifice of free time. Pushes you to never waste time.				1
Dental school requires better time management skills and less sleep.				1
Money
Unfortunately less time for other activities or social events. I have only maintained my most precious hobbies.			1	1
Camadene		1
Cannot think of any now.
Isn't dental school just class and lab?
School is more stressful now (than was expected)					1
Involved more in D.S	1
N/A
Dental school is your entire life.				1
I have to time manage myself much more than I have before and it always feels like I have something to do.				1
N/A
N/A
More studying, much less free time				1				1
N/A
More outside lab work in dental school. Need to manage time more effiiciently				1				1
Seeing same students all day; constantly being in class and lab		1		1
	3	13	5	25	9	0	0	6	2	0	1	0
Statistic	Value
Total Responses	76
N=76	n	%
Time management/less free time	25	0.328947
Closer with classmates	13	0.171053
Increased stress level/expectations	9	0.118421
More studying	6	0.0789474
Less social time	5	0.0657895
Professionalism/more dental related experiences	3	0.0394737
Independence	2	0.0263158
Overall Undergrad better	1	0.0131579
Develop interpersonal skills	0	0
Patient interaction	0	0
About the same	0	0
Overall dental school is better	0	0
