# Supplementary material for: Change is never easy: Exploring the transition from undergraduate to dental student in a U.S.-based program
Source: PLoS One. 2025 Apr 15;20(4):e0321494. doi: 10.1371/journal.pone.0321494 (PMC11999116; doi:10.1371/journal.pone.0321494)
Supplement: S8 File — (XLSX) [file pone.0321494.s008.xlsx]

## Sheet: Appendix B-question 6
What are the most important differences you have experienced between your undergraduate classes and dental school classes?	Increased workload	Faster pace	Frequency of exams	Relevance to dentistry	More depth/more difficult	Less depth/less difficult	Time management/ more time consuming	environment of learning	More/different type of studying	different type of exams	more memorization	About the same	Criticism of courses
Pitt SDM Facilitating are much more technologically upgraded								1
more material, faster pace, very few exams/grades	1	1
Much more intensive information, more classes in one day, more time required outside of class in dental school compared to undergrad. Dental school has had a better student:instructor ratio (for didactic courses)	1				1		1	1
There was more diversity in undergraduate classes. Additionally I did not get to know the staff and students as well in undergrad								1
so much work (unnecessary and necessary)	1
Not a lot, just the number of classes	1
There's no problem solving in dental school. Its all memorization then they get upset when we don't know something in clinic. They often don't cover basic information for dental things, but are too basic for non-dental things. Plus, we have our time wasted continuously									1		1		1
Engineering is very mathematical and conceptual, exams were 3 or 4 very long problems. Dental school classes are a lot of powerpoint slides and multiple choice										1
More classes are taken at the same time. There is a lot more memorization and much less understanding. ideas or concepts	1								1		1
My undergrad classes were taught more thoroughly and slowly, the professors were more prepared with materials (powerpoint slides, etc) and they actually tested us on what they taught. They were fair (unlike some at the SDM)		1								1			1
More outside reading/research needed to understand topics.									1
Classes with all the same people, everyone has same fixed curriculum. A lot of clinical based knowledge.				1				1
The pace of the class is faster and information is much more dense.		1			1
The amount of credits taken in a semester at Dental School are almost double that taken in undergrad.	1
More work, More memorization	1										1
Less time to dedicate to each subject in dental school-more classes.							1
Undergraduate classes taught you more broad concepts while dental school is very concise.					1
Time spent in the classroom is much higher in Dental School	1
Not as much homework, but need to study and stay on top of things though									1
Too much work. Have to study with powerpoint not the book	1								1
Dental School classes were easier (for the most part) but there are significantly more of them making Dental School harder overall	1				1	1
Managing a heavier course load	1
A lot harder in dental School. Course difficulty might be similar but in dental school you are taking 5X as many classes so difficult to study all at once.	1				1							1
None
Just the overall workload, more credits	1
Amount of credit hours at once.	1
More focused in Dental School.				1
Faster Pace		1
Biggest Difference is just the quantity of classes	1
Greater number of classes/credits	1
More difficult, faster, more time in class and studying- more related to a single subject	1	1		1	1				1
Dental School is harder					1
Quantity of classes	1
More of them, lecture style	1							1
Same												1
Haven't studies undergraduate here, N/A
smaller classes in dental school								1
Undergraduate-had less classes but were more involved and time consuming	1					1
There is so much repetition in dental school classes													1
Dental School classes are about dentistry				1
similar workload												1
more tests in dental school			1
Dental school classes focus much more on memorization and not as much on understanding concepts									1		1
Focus on clinical application of scientific processes. Need to integrate multiple subjects together e.g biochemistry and pharmacology. Dental school requires that most information be retained over the long term				1					1				1
Dental school: classes are much longer, lecture slides contain more mistakes/ambiguities, easier material than undergrad but depend on rote memorization instead of understanding	1					1			1		1		1
Undergrad classes more organized													1
There are many more classes you have to take in dental school. They are not necessarily harder but more to juggle	1						1
Amount of lab work in dental school	1
more classes, more in depth	1				1
Many more classes	1
more courses, larger quantity of material, much faster pace	1	1
Talent Pool
more organized, evidence based approach									1
Lots of classes in dental school	1
more evidence based learning									1
a greater number of classes and exams	1		1
less free time, more classes	1						1
not as detailed exams but shortened lengths of course and lots of info	1					1
more difficult classes all at once whereas in undergrad you can spread difficult classes throughout semesters	1
Undergraduate classes are lot more flexible and interactive. Dental school is high regimented, incredibly boring and 99% non-interactive lecture learning								1					1
Smaller class sizes-allows better interaction with students and instructors								1
	31	6	2	5	8	4	4	8	11	2	5	3	7
Statistic	Value
Total Responses	61
N=61	n	%
Increased workload	31	0.508197
More/different type of studying	11	0.180328
More depth/more difficult	8	0.131148
environment of learning	8	0.131148
Criticism of courses	7	0.114754
Faster pace	6	0.0983607
Relevance to dentistry	5	0.0819672
more memorization	5	0.0819672
Less depth/less difficult	4	0.0655738
Time management/ more time consuming	4	0.0655738
About the same	3	0.0491803
Frequency of exams	2	0.0327869
different type of exams	2	0.0327869

## Sheet: Appendix B-question 7
What are the most important differences you have experienced between your undergraduate instructors and your dental school instructors?	Less access to faculty	More access to faculty	More personalized attention/more support	Less personalized attention/less support	Faculty demand more from students	Faculty are more knowledgeable/ experienced	Faster paced teaching/different teaching style	Professionalism	No Difference	Poor teaching experience	Too much variation
Pitt SDM instructors give the students powerpoint summary of each class. Instructors in Colombia do not provide their powerpoint presentations							1
easier to reach out to for help often "too educated" to teach to our knowledge-sometimes the material/context could be simplified		1								1
Similar experiences- Dental school professors have been very approachable and are definitely on the students side in achieving their goals			1						1
the instructors in dental school seem genuinely interested in my personal success			1
More personable and nice and actually care about students			1
Not a lot, I feel dental school instructors are more personable			1
the basic science instructors in the first two years are by far the worst teachers I have ever had. Clinical instructors vary										1	1
Class size was generally smaller in undergrad for lectures. The clinical instructors in dental school spend much more one on one time with us than undergrad instructors			1
You can have a conversation and relationship with instructors. In undergrad I never spoke to my professors			1
Previous answer applies+My undergrad classes were taught more thoroughly and slowly, the professors were more prepared with materials (powerpoint slides, etc) and they actually tested us on what they taught. They were fair (unlike some at the SDM)							1			1
Undergrad seemed more approachable and willing to continue giving info on topics				1
Easier to approach and find		1	1
More one on one opportunities. More questions and conversation.			1
The instructors for dental school are much more approachable due to the small class size.		1	1
n/a
More one on one time with dental school instructors			1
Dental school instructors are approachable			1
Closer contact with instructors in dental school			1
Some dental school instructors really are not teacher material and its quite obvious during lectures										1
more focused on dental related subject						1
Undergraduate instructors were closer personally				1
Dental School instructors have less one on one time.				1
More personal relationships in dental school.			1
Dental instructors are more approachable			1
Dental school instructors seem to be more personal with you; closer relationships between the students and instructors			1
none
More willing to help in Dental School			1
More interaction with dental school instructors		1
Dental school instructors care about you more			1
Dental- less relaxed, stricter, less care in some cases				1	1
Not much									1
Class size- Undergraduate was smaller, more interaction	1
Some dental school instructors were not good teachers										1
Same									1
Dental instructors always helpful and there for any advice or guidance			1
more personal relationship with dental school instructors			1
less instructors in undergrad and they were more available	1
interest in you learning			1
Dental school instructors are not as good at presenting material in a clear, well organized manner										1
Dental school instructors often have a clinical background. Dental school instructors generally accept feedback/arguments to their exams.						1		1
Dental School: less involved in our learning, more difficult to track down, rarely reach out, tend to instruct on topics beyond their expertise, do not fix their slides, poor test writers	1			1						1
undergrad instructors more approachable and more organized. also undergrad, instructors taught better				1						1
dental school instructors are not much different									1
not alot, very high levels in their fields, more clinically oriented						1
none
they are awesome
dental school instructors work in more close proximity with the students			1
more encouragement for independent learning and more responsibility							1
not a lot of difference									1
the subjects are not as detailed and the courses are less uniform in terms of teaching ability										1
dental school instructors more willing to help			1
undergrad instructors are a lot more open and willing to discuss ideas outside of class. A lot of dental instructors are closed-off, more interested in their research.	1
more available		1
	4	5	22	6	1	3	3	1	5	9	1
Statistic	Value
Total Responses	53
N=53	n	%
More personalized attention/more support	22	0.415094
Poor teaching experience	9	0.169811
Less personalized attention/less support-NEW	6	0.113208
More access to faculty	5	0.0943396
No difference	5	0.0943396
Less access to faculty	4	0.0754717
Faculty are more knowledgeable/ experienced	3	0.0566038
Faster paced teaching/different teaching style	3	0.0566038
Faculty demand more from students	1	0.0188679
Professionalism	1	0.0188679
Too much variation	1	0.0188679

## Sheet: Appendix B-question 8
What are the most important differences you have had between your undergraduate experiences and your dental school experiences that are not related to classes?	Professionalism/more dental related experiences	Closer with classmates	Less social time	Time management/less free time	Increased stress level/expectations	Develop interpersonal skills	Patient interaction	More studying	Independence	About the same	Overall Undergrad better	Overall dental school is better
getting to know different cultures						1
Stress! didactic plus clinic/lab work balance				1	1
dental school is EXTREMELY STRESSFUL- there is a lot of frustration with expectations of how school functions between students and faculty- this was not a problem in Undergrad					1
in undergrad, I was much more involved in Extracurricular activities				1
they give us so much information and work that doesn't need to be given (busy work)					1
Time management, Attire, professionalism, attendance (no recorded lectures in dental school)	1			1
Dental School is all day. It's hard to spend all day here and to study all night. We have a lot of classes we don't need.				1
Undergraduate education gives more time for exploring other options and social			1	1
You are with the same people, all day, everyday		1
My Past university cared about their students. facilities were new and small conveniences like parking lots were available.
Diminished free time During weeks/nights. Less time off for breaks				1
Class unity and activities		1
Having the same classmates in all your classes, develop closer friendships		1
N/a
working with pt.							1
No time to work				1
Larger class sizes in undergrad lead me to have significantly more friends than in dental school. Generally more happy in undergrad.											1
none
Clinical experience is more valued here	1
N/A
Significantly less time for social activities and extracurriculars than in undergrad.			1	1
Stress management					1
upperclassmen are very useful		1
New environment, new city, new places, new people									1
the time commitment				1
Hands on experience	1
Undergrad was more fun											1
closer to friends		1
Smaller class size		1
time commitment				1
more time commitment, less freedom				1
Same										1
n/a
Undergrad was more fun! had more free time, weather was better in FL				1							1
Dental School=no life				1
Enjoyed undergrad more (campus)											1
seeing patients							1
dental school is more stressful					1
Dental school takes up more time, so their is not as much time to do all the extra curricular activities that i did in undergrad				1
Dental school requires much more time spent at school and the classes are such that you see the same people all the time. There is less free time and morale is thoroughly decreased in dental school		1		1	1
Dental school-much closer community, treated with less respect and significantly more male-dominated environment		1
most of what I'm doing at grad school i will apply in practice	1
Dental school is very tazing on your mental health. I have probably aged 10 years in the past 3 years					1
more time, commitment				1
Much more time for outside experience in Undergrad				1
Time management, high stress, increased periods of depression and feeling down, making time for myself				1	1
good
more competitive environment					1
i feel a lot more stressed and sometimes depressed because of my dental school experience					1
less free time				1
smaller school and class in dental school classes with the same people for years		1
ability to form closer friendship		1
Dental school doesn't leave much time for yourself at the end of the day, work-life balance is very hard for to maintain here than in college				1
	4	10	2	20	10	1	2	0	1	1	4	0
Statistic	Value
Total Responses	53
N=53	n	%
Time management/less free time	20	0.377358
Closer with classmates	10	0.188679
Increased stress level/expectations	10	0.188679
Professionalism/more dental related experiences	4	0.0754717
Overall Undergrad better	4	0.0754717
Less social time	2	0.0377358
Patient interaction	2	0.0377358
Develop interpersonal skills	1	0.0188679
Independence	1	0.0188679
About the same	1	0.0188679
More studying	0	0
Overall dental school is better	0	0
