# Supplementary material for: Change is never easy: Exploring the transition from undergraduate to dental student in a U.S.-based program
Source: PLoS One. 2025 Apr 15;20(4):e0321494. doi: 10.1371/journal.pone.0321494 (PMC11999116; doi:10.1371/journal.pone.0321494)
Supplement: S9 File — (XLSX) [file pone.0321494.s009.xlsx]

## Sheet: Appendix B-question 6
What are the most important differences you have experienced between your undergraduate classes and dental school classes?	Increased workload	Faster pace	Frequency of exams	Relevance to dentistry	More depth/more difficult	Less depth/less difficult	Time management/ more time consuming	environment of learning	More/different type of studying	different type of exams	more memorization	About the same	Criticism of courses
amount of study									1
The number of classes and credit hours in dental school far surpassed undergrad	1
faster pace, more information per lecture	1	1
Same. Some good, some bad.												1
harder!					1
speed		1
strength of schedule	1
dental school classes are harder, but teach you more	1				1
more practical. less in depth for subjects not related to dentistry (microbiology, biochemistry)				1		1
course load is much greater in dental school	1
undergrad classes are more relevant to my major
politics								1
work load	1
volume	1
volume of material and pace	1	1
dental=tougher					1
clinical experiences, number of midterms and finals			1	1
dental school classes have way more material to cover and way less time to cover everything- you can get left behind easily	1	1					1
dental school classes focus more on my interest				1
work load due to number of classes taken at once	1
more exams closer together			1
dental school core/basic science classes just dumped information without much background or relevance compared to undergrad													1
dental school classes are harder					1
dental school classes have way more material to cover and way less time to cover everything- you can get left behind easily	1	1					1
pace of material, balancing many classes, frequent exams, recorded lecture in undergrad		1	1				1
dental school classes were more of memorize and regurgitate material for a test. In undergraduate, I actually conceptually learned the information									1		1
amount of work load	1
course amount per semester	1
multiple choice exams in dental school; there's a lot more material at a quicker pace in dental school	1	1								1
undergrad classes= emphasis on understanding dental classes= emphasis on memorizing									1		1
more memorization in dental school											1
the degree of detail and in depth information					1
Density and intensity of material	1				1
More classes to take, no research labs	1
Amount of Work	1
More/Greater course load in dental school	1
More class time, more material to learn in shorter time span	1	1
time management							1
More intense and more information at one time	1				1
Time commitment							1
Dental School was more difficult					1
More difficult, longer	1				1
More information in a shorter period of time. more classes all at one time	1
DS is more hard					1
Work load	1
Volume. Way more volume in dental school	1
more work load	1
more number of classes	1
more intense classes in dental school					1
Size, attitude of faculty								1
The classes themselves are about the same. the differences lie in the quantity of classes we take in the SDM. Undergraduate exams were more difficult (completion exams)	1					1						1
more classes, more work, more hands on work in dental school	1			1
Dental school is more interactive and thought provoking than undergraduate classes									1
	28	8	3	4	11	2	5	2	4	1	3	2	1
N=53	n	%
Increased workload	28	0.528302
More depth/more difficult	11	0.207547
Faster pace	8	0.150943
Time management/ more time consuming	5	0.0943396
Relevance to dentistry	4	0.0754717
More/different type of studying	4	0.0754717
Frequency of exams	3	0.0566038
more memorization	3	0.0566038
Less depth/less difficult	2	0.0377358
environment of learning	2	0.0377358
About the same	2	0.0377358
different type of exams	1	0.0188679
Criticism of courses	1	0.0188679

## Sheet: Appendix B-question 7
What are the most important differences you have experienced between your undergraduate instructors and your dental school instructors?	Less access to faculty	same/similar access to faculty	More access to faculty	More personalized attention/more support	same/similar personalized attention/support	Less personalized attention/less support	Faculty demand more from students	Faculty are more knowledgeable/ experienced	Faster paced teaching/different teaching style	Professionalism	No Difference	Poor teaching experience	Too much variation
Dental school instructors were more approachable				1
higher expectations							1
Same as above = Same. Some good, some bad.											1
makes you work more independently							1
dental school instructors get to know you				1
much more personal in dental school				1
Dental school instructors are more personal				1
more closer				1
more personalized learning in dental school				1
politics
expectations							1
more easily accessible			1
dental school instructors were more willing to provide 1 on 1 attention				1
dental instructors = less available	1
not much difference in terms of education											1
dental school instructors- didactic instructors not very much, different from undergrad, but clinical instructors get more friendly and closer to students				1							1
my undergrad instructors were more passionate about the classes that they taught												1
less personal attention, college classes has under 20 students	1					1
dental school instructors are more personable				1
overall teaching skills of my undergrad professors are better												1
dental school instructors get upset a lot easier when it comes to asking questions. However, they are more accessible			1			1
undergrad is less accessible, easier to ask questions in dental school			1
very similar											1
more easily available/ approachable in dental school			1	1
I think it really depends on the instructor. In dental school, especially with clinical instructors, I have formed a much closer relationship. You have more freedom with instructors in dental school				1									1
my undergraduate instructors required written proficiency in English. Dental school didactic instructors don't seem to care
dental school instructors talk a lot more about topics outside of school
friendly and learning atmosphere				1
dental school instructors work more closely with as colleagues										1
Access to extra help			1
Amount of Interaction, More with dental instructors			1
In undergrad I was treated with more respect and more like an adult, in dental school many instructors are disrespectful and unaccommodating (Obviously some exceptions)						1
Dental school instructors are more subjective									1
N/A
better involvement				1
No difference											1
smaller class size, no TAs
N/A
Less leniency							1
undergrad instructors generally more comprehensive									1
its easier to build up relationships in dental school				1
dental school professors are very professional										1
teaching technique									1
W&J is a very small school, I had a close relationship with most professors, however SDM professors treat us more as equals (some of them)										1
more clinical relevance from dental instructor								1
Dental school instructors are more involved and want us to succeed in the future				1
some are very helpful clinically because of experience some seem like don't enjoy teaching								1				1
	2	0	6	15	0	3	4	2	3	3	5	3	1
N=47	n	%	%
More personalized attention/more support	15		0.319149
More access to faculty	6		0.12766
No difference	5		0.106383
Faculty demand more from students	4		0.0851064
Less personalized attention/less support-NEW	3		0.0638298
Faster paced teaching/different teaching style	3		0.0638298
Professionalism	3		0.0638298
Poor teaching experience	3		0.0638298
Less access to faculty	2		0.0425532
Faculty are more knowledgeable/ experienced	2		0.0425532
Too much variation	1		0.0212766

## Sheet: Appendix B-question 8
What are the most important differences you have had between your undergraduate experiences and your dental school experiences that are not related to classes?	Professionalism/more dental related experiences	Closer with classmates	Less social time	Time management/less free time	Increased stress level/expectations	Patient interaction	More studying	Independence	About the same	Overall Undergrad better	Overall dental school is better
Retaining information in dental school was much more important							1
time management is much more important in dental school, more stressful				1	1
more class time/ study time				1			1
caring for patients						1
balancing pre-clinic classes with academic classes patient care				1
closer to friends in dental school		1
social life and time management			1	1
less stress since I know I'm in dental school											1
more relaxed in undergraduate years					1
classmates in dental school are more competitive and evil					1
hands on	1
daily responsibilities								1
daily responsibilities								1
treating patients						1
dental school = less social life			1
have same classmates for four years		1
more hands-on experience in dental school not much social interaction in dental school	1		1
dental school is way more stressful. Undergrad provided a positive learning environment					1					1
being away from family								1
dental school is much, much more time consuming				1
I had a lot of leisure time in undergrad and overall less stress				1	1
social life in dental school is practically nonexistent- wasn't ready for that			1
its a closer community in dental school		1
providing services for patients is very rewarding						1
all your classmates are like "family"		1
dental school is much more stressful and doesn't leave you with any free time				1	1
undergrad was joyful, dental school is most certainly not					1
same									1
less time in dental school, no free time in dental school				1
respect from faculty and staff (never saw so much negativity about work or staying late/never disrespect to students or faculty/staff in undergrad, here i see it daily)	1
How different people are in different areas of the country
surrounded by peers/friends 24/7- close relationship		1
class sizes are much smaller, always with the same people		1
N/A
more interesting	1
N/A
undergrad had more extracurricular involvement				1
Work load and free time				1
more work/life balance in undergrad				1
shorter vacations especially summer				1
more collaboration among fellow dental students than among college students		1
Dental school-everyday is a new experience, more stressful	1				1
stress is much greater					1
	5	7	4	12	9	3	2	3	1	1	1
Statistic	Value
N=43	n	%
Time management/less free time	12	0.27907
Increased stress level/expectations	9	0.209302
Closer with classmates	7	0.162791
Professionalism/more dental related experiences	5	0.116279
Less social time	4	0.0930233
Patient interaction	3	0.0697674
Independence	3	0.0697674
More studying	2	0.0465116
About the same	1	0.0232558
Overall Undergrad better	1	0.0232558
Overall dental school is better	1	0.0232558
