# Supplementary material for: Change is never easy: Exploring the transition from undergraduate to dental student in a U.S.-based program
Source: PLoS One. 2025 Apr 15;20(4):e0321494. doi: 10.1371/journal.pone.0321494 (PMC11999116; doi:10.1371/journal.pone.0321494)
Supplement: S10 File — (XLSX) [file pone.0321494.s010.xlsx]

## Sheet: Appendix C-question 1
What are the most important differences you have experienced between your undergraduate classes and dental school classes?	Increased workload	Faster pace	Frequency of exams	Relevance to dentistry	More depth/more difficult	Time management/ more time consuming	Responsibility and professionalism	environment of learning	More/different type of studying	more memorization	About the same	Criticism of courses
Dental classes are more stressful								1
More coursework, Tougher classes	1				1
No freedom in selecting classes, no fun classes												1
Pace and focus of the learning material		1		1
More challenging, faster pace, more in depth		1			1
More constant workload, harder exams	1				1
More content	1
Amount of material and pace of classes, work load-higher stress level	1	1						1
Dental school is much more time consuming. There is 900X more lab work. I don't sleep as much.	1					1
More content, more detailed, presented more quickly	1	1			1
more work, hands on and lab work included	1			1
More class time in dental school	1
There are many more tests and longer days in dental school.	1		1
More specific focusing of courses, no repeating of courses you've already taken				1
Much more fast paced with more material covered in a shorter amount of time.	1	1
More work, less sleep	1
I expected more clinical work and personal contact with people.				1
Dental school classes are more demanding with more credits in a semester and more time spent in school.	1
Time spent studying, working, and projects									1
pace/amount of material. More memorizing instead of problem solving	1	1							1	1
Taking more classes now - a lot more work	1
smaller, more personalized, and relevant classes				1				1
much more info, much less time, loads of unnecessary information/class time. Waste time in dental school	1	1										1
Level of self-teaching increases in dental school as well as pace		1							1
Dental school classes are more difficult to manage since we have to take hard classes all at the same time. Dental school classes also assume that your background knowledge is solid. There are many students who don't do well in undergraduate classes.					1
more interesting-related directly to my future career, also gonna be a lot more work than undergrad	1			1
longer days, a lot more things to keep track of and amount of material.	1					1
We have way more credits in dental school.	1
Dental school classes are more rigorous, which was expected.					1
The rigorous schedule with not much free time. Also the amount of homework in dental school is much more.	1					1			1
Dental school is much more demanding, dental school classes are way harder.					1
Dental classes will be more intense					1
Amount of memorization expected in a short period of time		1								1
The amount of time spent in class and the work load.	1
Quantity of material	1
The amount of material and time spent working on dental school classes make undergraduate classes seem like middle school classes. Dental school affects mind and body in ways undergraduate classes never even came close.	1				1	1
The course load and number of classes	1
More information covered at once	1
More loaded, more work	1
There are many more classes in dental school. Same difficulty	1										1
Not much											1
speed, quality, and quantity of material	1	1
Dental school should be more focused on my future profession than my undergrad classes.				1
more work, stress, responsibility	1						1	1
More clinical and lab work	1
More support from the faculty and staff. I expect dental to be overwhelmingly more stressful.								1
More information	1
More one on one attention & instruction								1
Focus on becoming a dental professional vs. general education				1
more material presented in less time. I need to allocate time to complete lab work and practice for competencies.	1	1				1
Dental school classes should be 100% dental field applicable. Most instruction should be hands on, sim and patient both.				1
More dental related classes				1
More difficult					1
Dental school classes should be more focused and applicable to our careers.				1
harder, more clinical				1	1
Faster paced and broader content, clinical correlates and relevant real world application.		1		1
Lot more out of class work. Cant get behind							1		1
More individual attention. Less busy work				1				1
More work and more exams	1		1
There is more self teaching and material to memorize in dental school									1	1
Faster pace, high credit load	1	1
more difficult but pertinent to our interests				1	1
Sitting in a lecture hall. Number of classes taken. Length of day and then having to come home and study late	1					1		1
A greater number of classes, a more rigid schedule	1					1
more classes and work load	1
Classes will focus on dental medicine, dental anatomy, dental procedures, and other subjects will tie into the line with dentistry.				1
Bulk of classes and the amount of information in one sitting of lecture time. In addition, the amount devoted to lab after class.	1								1
more clinical/hands on work				1
Subject matter. I took all chemistry, no bio past 101/102 level amount of material: dental school had way more info given at once, and a lot more classes, less basic info	1				1
time/effort needed to put in. more studying and less time						1			1
I would expect dental classes to be more difficult and more clinical				1	1
so much more work to memorize and less time and much quicker and more lab projects		1							1	1
more detail, obviously more geared towards dental profession				1	1
More lab work, less didactic classes	1			1
Total	39	14	2	20	15	8	2	8	9	4	2	2
N=74	n	%
Increased workload	39	0.527027
Relevance to dentistry	20	0.27027
More depth/more difficult	15	0.202703
Faster pace	14	0.189189
More/different type of studying	9	0.121622
Time management/ more time consuming	8	0.108108
environment of learning	8	0.108108
more memorization	4	0.0540541
Frequency of exams	2	0.027027
Responsibility and professionalism	2	0.027027
About the same	2	0.027027
Criticism of courses	2	0.027027

## Sheet: Appendix C-question 2
What are the most important differences you have experienced between your undergraduate instructors and your dental school instructors?	Less access to faculty	More access to faculty	More personalized attention/more support	Less personalized attention/less support	Faculty demand more from students	Faculty are more knowledgeable/ experienced	Faster paced teaching/different teaching style	Professionalism	More passionate instructors	No Difference
my dental school instructors are more willing to spend time to explain details			1
Since the classes are smaller I would expect instructors to make more of an effort getting to know their students and helping individuals		1	1
A lot more interactions with dental school instructors		1
closer relationships and more 1 on 1 attention with dental school professors			1
dental school instructors will be very knowledgeable on real life applications of techniques/patient management						1
more involvelemt			1
more focused material and instruction							1
My dental school instructors treat me like an adult and expect me to be responsible on my own.								1
less availability to meet outside of class	1
honestly I don't expect this to be that different. Both are professional degrees, and professors who worked in their field.										1
more one on one attention in dental school			1
I think dental school instructors know us better.			1
being more prepared for classes, fair testing strategy, more enthusiasm.						1			1
More available due to smaller class size		1
The professors care more about the degree you're getting since everyone is working towards the same end goal.			1
I would expect my dental school instructors to be more hands on.			1
Dental school instructors are more hands on, and involved than undergraduate instructors			1
more devoted to student success and freely open for aid			1
higher expectations, less time spent on the basics/ background material					1		1
Much more individualized attention. Better student to teacher ratio		1	1
less students per instructor, instructors more caring		1	1
more personal experience in dental school, smaller class size, much harder on their students.		1	1		1
more detail and higher expectations					1
I expect dental school instructors to help students more. Dental school instructors are passionate about the work they do. They also like to get to know you.			1						1
more involved & easily accessible because there are significantly less students here		1	1
more focused instruction in the material we're learning							1
The dental instructors want us to learn material relevant to dentistry.							1
Both sets of instructors I found to be helpful and knowledgeable in their fields.										1
I feel like most dental teachers are in private practice, so its nice to get the real world experience as well, unlike undergrad.						1
Some of the professors at pitt don't really try to get to know you. My undergrad was pretty small and all my professors know me by name. The only instructors that get to know you at pitt are the bench or cllinical instructors.	1	1		1
Dental school professors will be more professional								1
Dental school instructors interact with students on a more personal level and are willing to mentor us.			1
I expect more feedback from my dental school instructors. and I expect them to be more approachable than my undergraduate professors.
strictness					1
Both are kind of the same. There are some that really care about you as a student and so all they can to help you be the best you can be. However there are others who just see you as a number and do a poor job caring for their students.										1
I expect to have a closer relationship with my dental professor due to the smaller class size		1	1
Tougher					1
being more prepared and more helpful			1			1
Dental school instructors are better
Not much
more hands on, 1 on 1 teaching of clinical skills			1
Dental school instructors should be trained in the dental field.						1
more personalized instruction			1
more personal and hands on teaching, interaction			1				1
I expect more help and support from dental school instructors.			1
more qualified and specific						1	1
instructors will be more interested in my success			1
that my instructors are trained in the dental field and can prepare me for my future career						1
more invested in dental school to develop practitioners, not just push us through a degree. The profs in dental school hate students by making us jump through hoops			1
Dental school instructors should be teaching real-world applications based on personal experience.						1
less big lecture, more individual oriented		1	1
more critical in dental school					1
Dental school instructors will care more because the know us better and spend more time with us.			1
more hands on, higher expectations					1		1
More support and more availability		1	1
More relaxed. More involved in wanting to succeed			1
Treat us more like professionals								1
A better relationship with them since the class size is smaller in dental school than undergrad		1	1
the instructors in dental school are experts in highly focused fields						1
more clinical background, less research background						1
more hands on/interactive. Be able to get to know teachers more.			1				1
Not available as often and so not have as many office hours. Instructors do not assign homework or "problem-sets" for review that I was used to in undergrad. Not as many journal article review as what I had in undergrad.	1						1
More clinically based, more real world situations, smaller class sizes so more one on one instruction		1	1			1
Dental instructors will mostly be practicing dentists and/or will be familiar with the dental career and details.						1
My dental school instructors as practicing dentists will provide me with real-life situations.						1
more personal interaction		1
more individualized attention in dental school			1
more personalized and better instruction in dental school			1
I would expect the instructors to be more involved in clinical aspects						1
more harshness					1
more knowledgable in how to apply knowledge in clinical setting to help patients						1
Experts in their fields						1
Total	3	14	33	1	8	16	9	3	2	3
N=74	n	%
More personalized attention/more support	33	0.445946
Faculty are more knowledgeable/ experienced	16	0.216216
More access to faculty	14	0.189189
Faster paced teaching/different teaching style	9	0.121622
Faculty demand more from students	8	0.108108
Less access to faculty	3	0.0405405
Professionalism	3	0.0405405
*NEW: No Difference	3	0.0405405
*NEW: More passionate instructors	2	0.027027
Less personalized attention/less support-NEW	1	0.0135135

## Sheet: Appendix C-question 3
What are the most important differences you have had between your undergraduate experiences and your dental school experiences that are not related to classes?	Professionalism/more dental related experiences	Closer with classmates	Less social time	Time management/less free time	Increased stress level/expectations	Develop interpersonal skills	Patient interaction	More studying	Independence	About the same
dental school is so stressful					1
less time outside of class				1
very little personal time in dental school				1
much less free time				1
less free time, more time studying				1				1
less free time. More work after class				1				1
more dental related activities and volunteering. Less free time.	1			1
I have less time for myself. Everything takes more planning in advance.				1
less time for myself				1
level of interaction with real patients-much more in DS							1
balancing family, self, and school time				1
small class size vs. large university
Respect of my schedule, last minute changes are not appreciated					1
More comraderybetween the students in dental school		1
Longer days, less free time, much more studying.				1				1
I expected my dental school classmates to be similar in our goals.		1
my dental school experiences include more of my classmates.		1
closer with classmates		1
much less time for things outside of school, harder to find extracurricular activities				1
much less diversity here compared to NYC - harder to fit in, find people with similar interests, outlook, and experiences
better atmosphere because everyone is on the same page, less overall morale due to stress.		1			1
no time outside of class.				1
different level of free time and social activities and own physical/mental health			1	1	1
Dental school experiences definitely are not as pleasant. Everyone is stressed which makes it harsh.					1
I know I have to put in more time and effort and be a fully dedicated student				1
dental volunteering less free time				1
Learning clinical & life skills necessary to practice.	1
I expect less free time in dental school, which is the case.				1
Because we are with our dental classmates so much, that its more of a family feel.		1
Dental school is way more stressful					1
closer relationships with classmates		1
Much less free time in dental school and thus less likely to engage in my hobby activities.				1
Experiencing living in a city									1
less personal time				1
In undergraduate I had experiences not related to classes, in dental school I don't.	1
Mainly that I have less free time in dental school				1
More stress, not as much free time				1	1
people being more professional and nicer compared to undergrad	1
less stress in dental school
Not Much										1
learn patient management, social skills, learn how insurance works.	1					1	1
There should be a closer sense of community in dental school experiences not related to classes.		1
closer relationships with classmates		1
I expect more community outreach experiences.	1
clinical experiences	1
more relevant to future career	1
I expect to have more clinical experiences	1
personal development, potentially find a life partner									1
Terrible daily schedule where you wake up early and study until you pass out and feel the will to live drained from your body.					1
less free time in dental school				1
Not differences.										1
more clinical experience, more hands on	1
maturity and professionalism from peers and professors	1
Less free time				1
N/A
longer days, more studying and less free time				1				1
the smaller class size gives a more intimate experience		1
a lot more time put in to studying, not as much free time				1				1
less free time in dental school				1
Everyone is on the same schedule here. We all support each other and help each other out.		1
A lot more crying, more closeness with my classmates		1			1
stamina is very important
Will be surrounded by other dental students.		1
Knowing how to know the important information that will be translated to real-life even in clinical and the work force.	1
less free time in dental school				1
learn more job-applicable knowledge/skills in dental school	1
more clinical and work outside of classes	1							1
less free time and way more stress				1	1
being involved in actively improving peoples oral health/lives	1
More expensive
Total	15	13	1	27	10	1	2	6	2	2
N=74	n	%
Time management/less free time	27	0.364865
Professionalism/more dental related experiences	15	0.202703
Closer with classmates	13	0.175676
Increased stress level/expectations	10	0.135135
More studying	6	0.0810811
Patient interaction	2	0.027027
Independence	2	0.027027
About the same	2	0.027027
Less social time	1	0.0135135
Develop interpersonal skills	1	0.0135135
