# Supplementary material for: Change is never easy: Exploring the transition from undergraduate to dental student in a U.S.-based program
Source: PLoS One. 2025 Apr 15;20(4):e0321494. doi: 10.1371/journal.pone.0321494 (PMC11999116; doi:10.1371/journal.pone.0321494)
Supplement: S11 File — (S11) [file pone.0321494.s011.xlsx]

## Sheet: Appendix C-question 1
What are the most important differences you have experienced between your undergraduate classes and dental school classes?	Increased workload	Faster pace	Frequency of exams	Relevance to dentistry	More depth/more difficult	Less depth/less difficult	Time management/ more time consuming	Responsibility and professionalism	environment of learning	More/different type of studying	different type of exams	more memorization	About the same	Criticism of courses
Individual feedback/guidance
I have way less time							1
Faster paced, smaller class size, all on similar topics		1		1					1
information over load course load much higher time commitment much higher	1						1
The difficulty is about the same, but the workload is heavier in dental school	1												1
amount of content, pace much faster at SDM	1	1
Very high course load, lots of exams. Exams themselves probably easier than undergrad	1		1			1
More class time, smaller class size more material given at a time (dental)	1								1
The expectation for time spent on each individual class was higher in dental school							1
Dental school classes were more independent and pertained to my future career				1
class material volume challenger mateial	1				1
More relevant information Same group of people in every class Heavy class load	1			1					1
Smaller classes; less time for discussion in dental school More technique driven				1					1
time management heavier course-load in d. school more closeness with cohort in d. school	1						1		1
Dental school classes are faster paced and there are more of them	1	1
Dental school classes (more recently) focus on real world clinical application than did undergraduate classes				1
The autonomy to study ahead							1
More content related to what I am interested in, will help me in my future				1
Much more multiple choice / scantron in dental school for exams											1
More relevant, smaller class size in dental school				1					1
Volume and intensity	1				1
Overwhelming amount of material, no time to cover it	1						1
Mostly just the number of classes that we take at once. Also, the amount of work outside of class (lab work, etc.)	1									1
More independent study Faster pace/ more material	1	1								1
Everything is more relevant in these classes to my future career. Everyone knows everyone so it's okay to get things wrong				1					1
The amount of material presented in each class per semester (and exam) is way more in dental school. Number of classes is greater too.	1
amount of work outside of class (more here) less free time outside of class classes are more focused on what we are going to be doing once we get out				1			1			1
Content is more related to my interests				1
Smaller class sizes with more frequent quizzes			1						1
Volume of material covered in a given lecture/semester Amount of classes (credits) in a given semester	1
There are many more dental school classes and each requires less time than undergrad classes. The schedule is more rigid in dental school	1
Dental school classes move more quickly - but have gotten easier		1				1
The speed at which we go through material and how much more studying must be don outside of class		1								1
As dental school has advanced, I have obviously learned much more applicable skills to my profession. Much more hands on				1
Much more work, more stress	1								1
Dental school is more demanding, but more fun					1
More total credits, generally less hours/class Easier to attain adequate grades, harder to attain outstanding grades	1									1
Time management is critical for success More memorization and less critical thinking (basic science courses)							1			1		1
More material and course load in dental school	1
The amount of credits taken at one time. (in dental school, there is is a greater work load). Also, in dental school, I feel more accounted for by faculty than I did in undergrad	1							1
Dental school classes are much more challenging					1
Dental school classes are more pertinent to me				1
Multiple choice vs essay answers Module system different. We had year round rotations										1	1
Did not do undergraduate degree
pace and volume of material	1	1
Hand on work in what I'm learning instead of just purely lecture based				1
More lab courses in dental school. And way too intense	1				1
The amount of work and the lack of personal time and freedom to chose classes that I enjoy	1													1
Dental school classes are much more demanding and time consuming					1		1
The volume of information we are given in a shorter/more condensed time (i.e. more classes at one time)	1	1
A lot more rote memorization in dental school - less critical thinking										1		1
Increased amount of work and self-teaching outside of class	1									1
Computer use was not allowed int he classroom in undergrad, same with computerized exams									1
The volume of material The repetitiveness of the material Classes that take up our lunch time all the time	1													1
Time management - you are essentially working full time and studying for grade school							1			1
Dental school classes move at a pace that prevents me from being able to appreciate the material		1
Practical application of what you have learned and working on patients				1
Less control of my time and schedule with dental school classes; treated like we're in grade school again at the SDM							1							1
The volume of material/pace of courses was larger/faster in the first two years of dental school	1	1
There are WAY more of them at one time	1
Dental school classes require a lot of memorizations												1
Dental school classes are faster paced, have much more overlap in topics, and are geared much more toward our interest in dentistry		1		1
Biggest difference is amount of time spent in classes (more in dental school), information generally better explained in dental school, more relate-able	1			1
The obscene amount of work	1
Dental School classes really try to make students understand concepts especially when it comes to dental related classes. Classes try to achieve understanding for every student										1
Time to get work done and the work load. I don't think the classes were much harder there were just many more at one time	1					1	1
Here at Pitt, liked the exam patterns and semester system and also liked comprehensive core module system									1
Dental school is much more relevant to my future career				1
Dental is focused mostly on my future career. Unfortunately a lot of dental school lectures have little to no value to a general dentist				1										1
Dental school classes are much more rigorous with much more info thrown at you. You may have to learn on your own if lectures are not enough	1				1					1
The amount of classes and having to balance it with lab work in addition to patient care	1						1
More free time between for undergrad more hours in dental school	1						1
Dental school is stressful					1
Much more individualized attention in dent school Prof's genuinely care about my success, more likely to approach them for help during courses D school much more demanding					1
Advanced techniques on patients (e.g. Rotary Endo)				1
Pitt is more structured
Amount of information covered increased and covered in a shorter amount of time. More information to student well, and less time to do it	1	1
Dental school has a lot more credits, and time that you have to put in in order to be successful. In dental school you need to develop significantly more skills that require a lot more time than nay lab/practice in undergrad.	1						1			1
Some Dental School classes are corrupt and a lack of auditing or checks and balances. Some actions/behaviors I have seen as unethical and not technically legal														1
Cram - professors will ask context - less detail questions. This is not about knowledge, it's about photographic memory											1			1
Well prepared, clinical knowledge				1
Total	36	12	2	20	9	3	15	1	11	13	3	3	1	6
N=81	n	%
Increased workload	36	0.444444
Relevance to dentistry	20	0.246914
Time management/ more time consuming	15	0.185185
More/different type of studying	13	0.160494
Faster pace	12	0.148148
environment of learning	11	0.135802
More depth/more difficult	9	0.111111
Criticism of courses	6	0.0740741
Less depth/less difficult	3	0.037037
different type of exams	3	0.037037
more memorization	3	0.037037
Frequency of exams	2	0.0246914
Responsibility and professionalism	1	0.0123457
About the same	1	0.0123457

## Sheet: Appendix C-question 2
What are the most important differences you have experienced between your undergraduate instructors and your dental school instructors?	Less access to faculty	More access to faculty	More personalized attention/more support	Less personalized attention/less support	Faculty demand more from students	Faculty are more knowledgeable/ experienced	Faster paced teaching/different teaching style	Professionalism	No Difference	Poor teaching experience	Too much variation
much nicer, care about our success			1
They can relate to us better because they have the same profession								1
Dental instructors are more approachable, see them more often, no TA's		1	1
none of them were really trained to lecture some don't give you the slides smaller class size in dental school							1			1
Dental instructors are easier to contact / meet with		1
dental expect quicker learning and ask more challenging questions					1
Dental school instructors able to relate subjects to dentistry						1
More one on one time available if needed. Closer relationships with dental school instructors			1
Dental school instructors tend to be much more involved in ensuring student sucess			1
Dental school instructors are more opinionated and expect more from the students					1
direct to the point compassion			1				1
I like that all of my instructors here have been through what we're going through - very relatable						1
Dental school instructors are not trained to teach and therefore don't know how to lecture or test very well sometimes. can be frustrating										1
more one on one in d. school more mentorship in d. school			1
Instructors in dental school are more straight forward and teach more applicable things							1
Both were similar. I find I've had good experiences with both in that they are knowledgeable, approachable, and want to help me succeed									1
They have to walk the line between practical application and literature						1
Dental school instructors want you to succeed instead of trying to weed students out			1
We're treated more as colleagues in dental school								1
More one on one time			1
More personal			1
Less understanding of hectic schedules, unrealistic expectations					1
More interaction with dental school instructors especially as you progress in school and enter the clinic		1
More real life experience that is applicable to my future/career						1
Dental school instructors *for the most part* treat us like adults								1
Dental school instructors care more, connect more			1
Dental school instructors offer much more personal insight closer with faculty than in undergrad instructors here see you more as equal/colleage			1			1		1
Dental instructors more about everyone succeeding and helping their students individually as needed			1
More specialized knowledge						1
Assumption of previous knowledge Expectation of self learning					1
My undergrad instructors were academics. Dental school instructors are clinicians						1
Dental school instructors feel more available		1
They seem to be more willing to help and due to the smaller class sizes, they seem to be more approachable		1	1
More approachable/accessible More knowledgeable		1	1			1
Dental school instructors are more caring of your success			1
More personal interaction, multiple classes with same faculty		1
Dental school instructors are more personable and relate-able and have an interest in our professional development			1
More variety in teaching styles in dental school. Requires reading textbook more in dental school							1				1
Refer to question one
At my undergraduate college I think the instructors were more approachable. I think a lot of instructors in dental school are intimidating				1
Dental school instructors are more down to earth and are realists						1
Almost similar									1
less time to meet with them	1
Dental school instructors are more clinical based and have more hand on experience in their field						1	1
Instructors in dental school give a lot of detailed information							1
Dental school instructors are more personally invested in my growth			1
The dental school instructors care more about the students. Undergraduate instructors just want to get in the hours and go home. Dental school instructors put in infinitely more time and effort.			1
Have a more colleague to colleague feel and can talk more freely with dental instructors								1
Dental school instructors are more available/accessible		1
About the same - wide variations between instructors									1		1
Dental school instructors re everything back to try and relate it to dentistry, where as undergrad did not have a common goal							1
The poor availability of professors in DS - no defined office hours	1
More personal connection in dental school - instructors know you and want you to learn			1
Undergrad instructors care more				1
More reachable, friendly			1
SDM instructors for the most part seem more engaged in teaching compared to undergrad instructors who cared about research mostly			1
Integration of real-world clinical experience/input Personal preference since more than one way to do things						1
I like my undergrad instructors better in general. But every instructor is different. It's hard to give a generalized statement											1
Graduate school instructors gear their lectures to clinical applications usually and try to make lecture more applicable to our futures							1
Spent much less time with my undergraduate instructors. Feel much more comfortable and learn a lot more from dental school instructors			1
More instructors that are clearly teaching at the dental school because of the benefits, not because they want to teach										1
Dental school instructors care more about each student			1
Dental school instructors expect you to read all the book, articles and other materials for all classes which is sometimes unrealistic					1
faculty: student ratio faculty preparedness and team participation						1	1
More personable due to a smaller student to instructor ratio		1	1
Dental school ins have real-life experience in my field						1
Dental school instructors are easier to relate to and approachable. They seem to provide a better support system			1
Due to the small amount of students per faculty ratio, the instructors have more time with us		1
Really not a lot??? Honestly I can barely remember undergrad									1
Faculty is experienced and approachable			1			1
Was just a number to 95% of undergrad profs due to huge class sizes		1
1. More autonomy to students 2. Excellent student to faculty ratio		1			1
More friendly and approachable			1
Less availability, instructors cover every detail and then ask general questions. Less assistance with learning the large amount of information or focusing our studies so we do well.	1			1			1
None come to mind at the moment
Some Dental School instructors are not appropriate and are unprofessional. They bend rules for themselves (not adhering to school policy) but are reluctant to make exceptions that are within school policy...basically instructors can do whatever they want and hostile environment										1
Dental school exams and exam questions do not appear to be reviewed or quality controlled in any way, nor have they taken any courses in education										1
Patience, skills, friendly, approachable			1			1
Total	3	12	28	3	6	15	10	5	4	5	3
N=81	n	%
More personalized attention/more support	28	0.345679
Faculty are more knowledgeable/ experienced	15	0.185185
More access to faculty	12	0.148148
Faster paced teaching/different teaching style	10	0.123457
Faculty demand more from students	6	0.0740741
Professionalism	5	0.0617284
Poor teaching experience	5	0.0617284
No Difference	4	0.0493827
Less access to faculty	3	0.037037
Less personalized attention/less support	3	0.037037
Too much variation	3	0.037037

## Sheet: Appendix C-question 3
What are the most important differences you have had between your undergraduate experiences and your dental school experiences that are not related to classes?	Professionalism/more dental related experiences	Closer with classmates	Time management/less free time	Increased stress level/expectations	Develop interpersonal skills	Patient interaction	More studying	Independence	About the same	Overall dental school is better
better friends, tight knit group that we all are in the same schedule		1
Easy to talk to others because we have the same goal		1
less free time, more time spent on campus			1
less time must manage more having large credit load is normal now			1
They are meaningful (expect science classes) to our career	1
work load, time management			1
Lots of studying							1
Academic support system between students more study groups / study guides		1					1
Clinic adds an entire new layer of demand and complexity to coursework				1
Dental school experiences were more positive										1
change in study methods							1
I love being so close with all the people in my class		1
I'm obsessed with my classmates. We are together constantly and dental school is so hard that it has brought us together		1
less free time in d. school			1
I have less free time and am constantly stressed about something			1	1
Both are similar in that I've made some great life long friends									1
The lack of free time			1
Closer with my class, more extracurricular/mission trips opportunities	1	1
Full time dental school is 8-5 M-F whereas full time undergrad was like 3-4 hours per day			1
More group learning, more working together Being better prepared		1						1
Undergrad has variety of experience and dental school more dentally related but dental school more fulfilling	1
Burnt out, more stress, little down time			1	1
Amount of outside work							1
Time management is much more serious in dental school. It's almost like working a full time job			1
Connection with classmates, faculty. Feels like a family		1
less free time			1
Friendships and bonds formed are more meaningful - all go through the same things together		1
It is all profession specific	1
Expectation to complete work during free time				1
Interacting with the same people every day		1
The dental clinic obviously much different than undergrad and feels like a job	1
There is not nearly as much free time in dental school as there was in undergrad			1
Dental school was much more lab oriented	1
Working with people working you					1
Less time to sleep/free time			1
Added responsibilities of pt. management, clinical classes	1
Time management			1
Less free time in dental school			1
Have had more social events (organized) outside of school in dental school than in undergrad		1
I think people are very competitive in dental school				1
Dental school has more people who are willing to help each other		1			1
PES We had to schedule everything ourselves				1
less free time for activities outside of school			1
Less involvement in extracurricular activities in dental school			1
Clinic experiences	1
Lack of personal time			1
I had more free time in undergrad, but have more fun outside of school in dental school			1
I have a closer bond to my dental classmates, this makes it easier to deal with the stresses, pressures, etc that come with school		1
Had more free time during undergrad to choose how to spend my extra time			1
It is much harder to leave the day behind when I get home and not think about school/patients				1
The family like atmosphere sets dental school apart. It is nice that everyone is on the same schedule		1
The lack of respect for free time, our well-being, and pointless requirements				1
Less free time in dental school - my workout are shorter and less frequent, meals have gotten quicker			1
Dental school is a nightmare for everyone and that promotes a camaraderie between the students		1		1
Practicality
See question 1 about not having as much control or freedom with time/schedule			1
More of a community		1
Not enough support				1
Everything we do is usually dentally related and all the students in the class are taking all the same courses helping out with student interaction	1	1
Have made extremely close friends, better at managing my time, less free time first 2 years		1	1
Having lunch periods taken up for meetings takes our only break from working and school			1
Time management is important			1
Less free time the first 2 years especially on the weekend. More confidence talking to people			1		1
Student organizations		1
Better experience overall - more friends who are experiencing the same stresses - our class was very well chosen and all of us get along very well		1		1						1
Patient experience and management						1
Time management is more important in dental school			1
Putting into real practice the medical science behind all those undergraduate classes	1
more lab time, more stress, less free time = dental school			1	1
Undergrad seemed to have more emphasis on mental health D school much busier, way less free time (even to eat lunch)			1	1
Electronic system everywhere
Less integration/inclusion into the university/surrounding community. Less time off/very difficult to make time off work, even if you make it up			1
More free time in undergraduate. I feel like I've grown and learned way more in dental school than undergraducate			1					1
Students are unified. When the instructors are good (ie Mandredjieff) they are great (he goes above and beyond)		1
Policing of time. I am pursuing a doctorate, yet I have less autonomy and more micromanaging			1
User friendly, up to date technology
Total	10	21	31	13	3	1	4	2	1	2
N=81	n	%
Time management/less free time	31	0.382716
Closer with classmates	21	0.259259
Increased stress level/expectations	13	0.160494
Professionalism/more dental related experiences	10	0.123457
More studying	4	0.0493827
Develop interpersonal skills	3	0.037037
Independence	2	0.0246914
Overall dental school is better	2	0.0246914
Patient interaction	1	0.0123457
About the same	1	0.0123457
