# Supplementary material for: Change is never easy: Exploring the transition from undergraduate to dental student in a U.S.-based program
Source: PLoS One. 2025 Apr 15;20(4):e0321494. doi: 10.1371/journal.pone.0321494 (PMC11999116; doi:10.1371/journal.pone.0321494)
Supplement: S12 File — (XLSX) [file pone.0321494.s012.xlsx]

## Sheet: Appendix C-question 1
What are the most important differences you have experienced between your undergraduate classes and dental school classes?	Increased workload	Faster pace	Frequency of exams	Relevance to dentistry	More depth/more difficult	Less depth/less difficult	Time management/ more time consuming	Responsibility and professionalism	environment of learning	More/different type of studying	different type of exams	more memorization	About the same	Criticism of courses
class size, number of classes	1								1
Dental School has a lot more information per class and less time between classes to absorb the materials.	1	1
The amount of information and having to synthesize facts from a variety of classes during a single clinical appointment.	1				1
Course load greater with more frequent examinations.	1		1
Dental school classes were twice as long and had much more information in each lecture, along with requiring more time studying outside of class.	1									1
Time management was a huge change for me							1
the information presented in my dental school classes applied to my lifelong goals as a dentist, while my undergraduate classes did not.				1
time management different expectations							1
The expectation to teach yourself more material outside of class.								1
Receiving points back on exams in dental school
pace of course, amount of material covered	1	1
no organization, note memorization and cramming, differnt concepts are not true for all professors in dental school							1					1		1
smaller classes more access to instructors									1
the level of stress the inefficiency of the school the constant change inpolicies the constant lunch meetings and stealing of my spare time									1					1
larger workload, more time management necessary -Dental	1						1
In the last year of dental school, the classes I took were selective. Which were clinically oriented. no more textbook reading. more hands on experiences.				1
more classes in dental school, no free time between classes, no fresh air, less walking, not as many free shirts, blood buses, etc	1						1
The amount of work	1
Class load and the amount of hours spent in class	1
smaller class size in dental school, upperclassmen classes are more specific to dentistry, the amount of classes at once	1			1					1
Dental school classes are much smaller classes are more career specific				1					1
more detail presented in less time, but more practically applicable		1		1	1
Dental school classes are more hands on and more pertinent to the future.				1
dental school classes are more rigorous and more info is covered per class.	1				1
amount of credits and time spent in class was significantly higher in dental school	1
Class load difficulty time commitment	1				1		1
Less homework. More Exams			1
frequency of exams			1
more applicable to any profession				1
less class time in undergrad/ less material taught in class	1
smaller class sizes									1
speed in which the classes move, volume	1	1
amount of work and classes	1
More one on one instruction
Dental school is faster paced classes. more independent learning required. I found that in certain instances we were tested on material that wasnt adequately covered in class.		1								1	1
Dental school much harder more intensive and fast paced		1			1
Dental school is much more difficult					1
Dental school was harder, more exams, more info on exams.			1		1
Faster speed, smaller class size, more focused on one subject		1		1					1
Volume of classes, more constant studying, dental school is more applicable to my future.	1			1						1
Dental school classes are subjective and instructors are not held accountable. The classes lack proper supervision by higher administration. It does not matter if you were taught or provided the information in dental school it somehow made it (unfairly) on the exam anyway.														1
Way more dental school classes. sometimes for individual class in dental school is harder than average undergrad class. sometimes its easier	1				1	1
more to juggle and study in dental school							1			1
dental school more focused topics more relatable- were learning something that is actually applicable more class time in dental school	1			1
Number of classes, amount of hands on classes	1			1
More independent study Need more time to study										1
Dental school classes definitely are more difficult and science heavy.					1
Dental school requires you to learn a lot very quickly. There are alot more classes in one term of dental school.	1	1
Amount of self teaching/ studying outside of class										1
Way more studying/preparation										1
Amount of studying and number of classes	1									1
The volume of work at one time is greater in dental. so time management is more important. Also the clinical mindset is different.	1			1			1
a lot more exams in dental school. but a lot more help and support			1						1
there are alot more exams in dental school			1
more work load, more classes less free time	1						1
Volume of classees	1
# of classes. amount of material. stress from finals week.	1								1
More time consuming More classes	1						1
Dental School classes were much higher volume and we were expected to memorize tons of info.	1											1
More studying and time required outside of class.										1
Workload is alot heavier in dental school. More competitive setting.	1								1
More Work. less time to study. studying for multiple exams in a short period of time. - dental school	1		1				1
More Work/ greater content and credit hours Less time	1						1
Duration of in class time much more in dental school	1
Dental school classes: more credits, a lot more information all at once.	1
less hands on instruction. The student is in charge of their effort.								1
High stress environment, instructors unwilling to help students of discuss grades with students.									1					1
Dental School classes were smaller in size and instructors were more approachable.									1
Didactic, not much is different Clinical education was the big difference				1									1
The loads of work are much more and also stress level is really high	1								1
Dental school classes are more focused on memorizing facts and less on creativity and critical thinking.										1		1
Dental School is way more extensive					1
More hands on learning.				1
dental school classes seem/are more applicable; less "homework/assignments"				1
Total	35	8	7	15	10	1	12	2	13	10	1	3	1	4
Total Responses	74
N=74	n	%
Increased workload	35	0.472973
Relevance to dentistry	15	0.202703
environment of learning	13	0.175676
Time management/ more time consuming	12	0.162162
More depth/more difficult	10	0.135135
More/different type of studying	10	0.135135
Faster pace	8	0.108108
Frequency of exams	7	0.0945946
Criticism of courses	4	0.0540541
more memorization	3	0.0405405
Responsibility and professionalism	2	0.027027
Less depth/less difficult	1	0.0135135
different type of exams	1	0.0135135
About the same	1	0.0135135

## Sheet: Appendix C-question 2
What are the most important differences you have experienced between your undergraduate instructors and your dental school instructors?	Less access to faculty	More access to faculty	More personalized attention/more support	Less personalized attention/less support	Faculty demand more from students	Faculty are more knowledgeable/ experienced	Faster paced teaching/different teaching style	Professionalism	More passionate instructors	No Difference	Poor teaching experience	Too much variation
more responsibilities outside of classroom
Dental School instructors are more invested in your learning because they realize you are going to be treating real life patients with the knowledge they produce.			1
Dental school instructors expect more time dedicated to their class and are better at relating the information to their real world application.					1	1
Smaller class size in dental school so instructors knew names of students.		1
Dental School instructors are more personable and friendly and more willing to help.			1
More willing to help and get to know you in dental school.			1
the dental school instructors were more hands on with the teaching methods.							1
some are dentists instead of researchers
there is a better student to teacher ratio in dental school		1
dental school instructors are friendlier and more approachable			1
more office hours to meet one on one with undergrad instructors regarding course material	1
personal judgements and discrimination for being a women "your not talented", :well maybe your meant to be at the bottom" in dental school. thats encouraging.				1
same as above, more accesssable		1
some faculty here are quite mean; dont care about you at all and dont teach you anything. others go the extra mile to extremes			1	1
more available, needed more assistance from them - dental		1
i am closer to my dental school instructors because we spend more time together.		1
dental schools ones want to know you more. Undergrad had like too many people in a classroom.			1
you get to know dental professors more			1
inconsistency. I felt like some dental school instructors were harder to understand/ follow and did not teach as well. Yet others were great and very helpful			1								1	1
Much closer to dental school instructors than undergrad			1
much more interactions with instructors - they actually know your name		1	1
dental school instructors are far more engaging							1
more personal connection/ interaction with dental school instructors		1	1
both are accumulating and knowledgable										1
more personal relationships in dental school due to amount of time spent here			1
expectation of base science knowledge build up of previous material level of difficulty of lecture					1		1
Better relationships because spending more time with them			1
much more student focused			1
more knowledgable						1
larger classes in undergrad - didnt know the instructors. more personable in dental school.		1	1
more individualized attention			1
more available to meet outside of class		1
dental instructors are more available to students		1
dental school= nicer and care about development			1
Undergrad instructors were generally more accessible. Fewer instances of harassment, blatant racism/sexism in the classroom.	1
dental school instructors care more about getting to know their students + seeing them succeed			1
dental school instructors are very accessible to talk to		1
Dental school instructors care more and are more educated.			1			1
more research, PHD vs DMD/DDS						1
Dental school instructors have fewer students so they have more time for individual attention		1	1
Dental school instructors are unprofessional. My undergraduate instructors never berated, talked down, or yelled at the students. Dental instructors are concerned about their benefits ie insurance rather the responsibility of teaching and learning by students.											1
dental school instructors seem to care more			1
dental school instructors are more approachable and invested in my success.			1
dental school instructors always available very flexible and understanding (for the most part) Better relationship with dental instructors than undergrad		1	1
dental school instructors were more approachable and invested in my education			1
More Research Office hours
overall, most dental school instructors provided more individualized attention. However, some faculty do not appear to want to advance our understanding or willing to work with us in a professional manner.			1	1
More individualized in undergrad				1
Not much										1
easier to relate to dental school instructors			1
dental school instructors more specialized and knowledgeable						1
Instructors here spend more time with you and sometimes you can get past the instructor student barrier			1
much closer to dental instructors! feel more like collegues dental school instructors more available and helpful		1	1					1
They are much more personable due to the smaller class sizes.		1	1
about the same. more individualized										1
more available outside of class for help. More able to apply to real world		1				1
larger classes at dental school so less 1 on 1 instruction.	1
easier to meet with		1
Dental school instructors seemed more approachable			1
dental school and more accessible		1
Dental school instructors care about students more. smaller size helps instructors communicate easily.		1	1
I was lucky to have a small class in college so I really got to know my instructors well. Dental school is very similar		1	1							1
my dental school instructors are more involved and interactive with the class than my undergraduate instructors. I did not feel accounted for during undergrad due to the massive size of my college		1	1
dental school instructors- more close and tight knit relationships.			1
Not much; in both settings there are amazing instructors who push you to be the best you can be and treat you with respect and kindness a long the way, as well as instructors who unfortunately do the opposite.										1
Many less assignments. Some exam questions can be tricky. the instructors are always available by email.		1					1
Undergraduate instructors care about teaching students, whereas dental school instructors are only here for benefits.											1
Dental school instructors were more accomodating and easier to get a hold of to ask questions.		1
Most didactic course instructors were the same Having dentists who had practiced in the real world was helpful.						1				1
Clinic instructors are friendly and they spend time to know more about students compare to preclinic and undergrad.			1
Dental School instructors are here because they want to teach.									1
Dental school instructors are easier to work with.			1
Dental school professors are much more hands on.							1
practical knowledge dental school instructors have vs research only interests by undergrad instructors						1
Total	3	23	36	4	2	8	5	1	1	6	3	1
Total Responses	74
N=74	n	%
More personalized attention/more support	36	0.486486
More access to faculty	23	0.310811
Faculty are more knowledgeable/ experienced	8	0.108108
No Difference	6	0.0810811
Faster paced teaching/different teaching style	5	0.0675676
Less personalized attention/less support	4	0.0540541
Less access to faculty	3	0.0405405
Poor teaching experience	3	0.0405405
Faculty demand more from students	2	0.027027
Professionalism	1	0.0135135
More passionate instructors	1	0.0135135
Too much variation	1	0.0135135

## Sheet: Appendix C-question 3
What are the most important differences you have had between your undergraduate experiences and your dental school experiences that are not related to classes?	Professionalism/more dental related experiences	Closer with classmates	Less social time	Time management/less free time	Increased stress level/expectations	Develop interpersonal skills	*NEW: Patient interaction	More studying	Independence	About the same	Overall Undergrad better	Overall dental school is better
everyone is in the same situation. Makes it easier to make friends and hold relationships.		1
The support system is unmatched at the dental school. I love my Pitt SDM Family.		1
Not having much time for outside experiences in dental school.				1
Camaraderie with classmates.		1
I was very close with my classmates and we spent alot of time together outside of school (unlike college where the students didn't really interact from classes).		1
less free time and more planning needed for that time				1
I think my dental school experiences not related to class were social events with our small class. The undergraduate experiences were with people from other fields.		1
clinical experience inefficiency	1
less free time				1
less free time in dental school				1
more mental health struggles in dental school					1
My undergrad actually cared about me as a person. Classmates are more immature and unprofessional in dental school. This school tolerates bullying and sexual assult (i am sure who i am is apparent)											1
much more interaction with students, less involved in overall campus activities		1	1
much less free time in grad school.. less social life. more stress			1	1	1
support from peers in dental school reallly helped me thru		1
loneliness- farther from family in dental school, no sun in dental school got me sad									1
the hand skill	1
I felt closer to my classmates and that I had more support from my peers in dental school.		1
more clinical experiences closer to the class because it was much smaller than a large university.	1	1
closer knit group of friends since we spend so much time together. much less free time than undergraduate		1		1
we spent a bit of time in clinic and learning important skills	1
getting to know all of my classmates and sharing this experience with them.		1
not too many differences, ive made lifelong friends in both										1
desire to get better at dental versus wasting time in undergrad class	1
time spent outside of school commodary		1		1
Clinical work	1
being at school 8 hours a day, versus short classes in undergrad				1
clinical based	1
more free time in undergrad (until 4th year)				1
much more of a time commitment				1
forming meaningful, productive relationship with faculty	1
closer to class		1
closer knit group		1
I felt that my undergraduate instructors had more respect for students. I felt that instructors in this program know there would be no recourse for inappropriate remarks, nepotism, unwanted advances, touching and overall poor behavior and therefor acted with impurity.
i made amazing friends in dental school because we went thru hell together		1
better friendships		1
More of a family feel with the entire class		1
more time to relax, more interesting
More closeness with my classmates		1
There are not checks and balances in dental school. I am disappointed in the monitoring of the faculty and staff.
less free time in dental school				1
-				1
more free time in undergrad closer relationship with dental school classmates than undergrad relationship		1		1
more camaraderie between students		1
More important to balance school land social life				1
college was more relaxing and more time to pursue my interests. I felt like a real human before dental school.					1
more time for social activities in undergrad			1
in dental school, I had a whole group of people going through the same experience so it was better socially in that regard.		1
family environment in dental school		1
more camaraderie between classmates since we all have the same schedule		1
closer relationships in dental school and have a colleague feel		1
ability to create super close relationships with classmates		1
All undergrad classes were recorded, and dental school classes were not, which is very unhelpful.
closer with friends more extracurriculars		1
way more hands on experience in dental school.	1
less time in dental school to pursue extracurricular activities.				1
less free time in dental school				1
Dental school classmates became much closer to me than undergrad.		1
more camaraderie between the students.		1
Honestly I like undergraduate experiences more. People are more considerate in undergrad.											1
More responsibility in other aspects of life. Living independently. more stress					1				1
Different stresses- worrying about patient cases and making certain deadlines, etc	1				1
Prioritize sleep/down time more in dental school.				1
Dental School= less free time; closer friends		1		1
I was far more stressed in dental school.					1
During undergrad every one of my friends and classmates were happy and in dental school all of my friends are depressed and sad.					1
Most of the things taught in class are applicable and a lot more interesting. Organization skills are more important in dental school.	1			1
Relevant clinical experience, because it prepared me for my future profession.	1
Competition among students in undergrad is much higher than everywhere else.
Greater camaraderie among the dental school classmates.		1
I have closer relationships to my dental school classmates.		1
Dental school classes require more studying.								1
undergrad being part of a sports team, felt like there was always a group to hang out with; dental school - have had to work to plan time to get together with people, the dental school frat is very 'clicky' towards those who aren't in it			1
Total	12	31	4	19	7	0	0	1	2	1	2	0
Total Responses	73
N=73	n	%
Closer with classmates	31	0.424658
Time management/less free time	19	0.260274
Professionalism/more dental related experiences	12	0.164384
Increased stress level/expectations	7	0.0958904
Less social time	4	0.0547945
Independence	2	0.0273973
Overall Undergrad better	2	0.0273973
More studying	1	0.0136986
About the same	1	0.0136986
Develop interpersonal skills	0	0
Patient interaction	0	0
Overall dental school is better	0	0
